# Supplementary material for: Poly[penta­kis­(μ-cyanido-κ2 N:C)tris­(5-phenyl-2,2′-bipyridine-κ2 N,N′)penta­copper(I)]
Source: Acta Crystallogr Sect E Struct Rep Online. 2011 Nov 9;67(Pt 12):m1706–7. doi: 10.1107/S1600536811045910 (PMC3238629; doi:10.1107/S1600536811045910)
Supplement: Supplementary file 1 [file e-67-m1706-sup1.cif]

##############################################################################
#                                                                            #
# This CIF contains the data in a paper accepted for publication in          #
# Acta Crystallographica Section E. It conforms to the requirements of       #
# Notes for Authors for Acta Crystallographica Section E, and has been       #
# peer reviewed under the auspices of the IUCr Commission on Journals.       #
#                                                                            #
# Full details of the Crystallographic Information File format               #
# are given in the paper "The Crystallographic Information File (CIF):       #
# a New Standard Archive File for Crystallography" by S. R. Hall, F. H.      #
# Allen and I. D. Brown [Acta Cryst. (1991), A47, 655-685].                  #
#                                                                            #
# The current version of the core CIF dictionary is obtainable from          #
# ftp://ftp.iucr.org/pub/cif_core.dic.                                       #
#                                                                            #
# Software is freely available for graphical display of the structure(s)     #
# in this CIF. For information consult the CIF software page                 #
# http://www.iucr.org/resources/cif/software.                                #
#                                                                            #
# This file may be used for bona fide research purposes within the           #
# scientific community so long as proper attribution is given to the journal # 
# article from which it was obtained.                                        #
#                                                                            #
##############################################################################
data_I
_audit_creation_method     SHELXL-97
_chemical_name_systematic
;
Poly[pentakis(\m-cyanido-\k^2^<i>N</i>:<i>C</i>)tris(5-phenyl-2,2'-bipyridine-
\k^2^<i>N</i>,<i>N</i>')pentacopper(I)]
;
_chemical_name_common     ?
_chemical_formula_moiety     'C53 H36 Cu5 N11'
_chemical_formula_sum     'C53 H36 Cu5 N11'
_chemical_formula_iupac     '[Cu5 (C N)5 (C16 H12 N2)3]'
_chemical_formula_weight     1144.63
_chemical_melting_point     ?
_symmetry_cell_setting     orthorhombic
_symmetry_space_group_name_H-M     'P b c a'
_symmetry_space_group_name_Hall     '-P 2ac 2ab'
loop_
    _symmetry_equiv_pos_as_xyz
    'x, y, z'
    '-x+1/2, -y, z+1/2'
    '-x, y+1/2, -z+1/2'
    'x+1/2, -y+1/2, -z'
    '-x, -y, -z'
    'x-1/2, y, -z-1/2'
    'x, -y-1/2, z-1/2'
    '-x-1/2, y-1/2, z'
_cell_length_a     32.132(8)
_cell_length_b     8.361(2)
_cell_length_c     34.836(9)
_cell_angle_alpha     90
_cell_angle_beta     90
_cell_angle_gamma     90
_cell_volume     9359(4)
_cell_formula_units_Z     8
_cell_measurement_reflns_used     50069
_cell_measurement_theta_min     1.33
_cell_measurement_theta_max     26.17
_cell_measurement_temperature     153(2)
_exptl_crystal_description     block
_exptl_crystal_colour     orange
_exptl_crystal_size_max     0.385
_exptl_crystal_size_mid     0.092
_exptl_crystal_size_min     0.054
_exptl_crystal_density_diffrn     1.625
_exptl_crystal_density_meas     ?
_exptl_crystal_density_method     'not measured'
_exptl_crystal_F_000     4608
_exptl_absorpt_coefficient_mu     2.286
_exptl_absorpt_correction_type     multi-scan
_exptl_absorpt_process_details     '(SADABS; Sheldrick, 2004)'
_exptl_absorpt_correction_T_min     0.777
_exptl_absorpt_correction_T_max     0.884
_exptl_special_details     ?
_diffrn_ambient_temperature     153(2)
_diffrn_radiation_type     MoK\a
_diffrn_radiation_wavelength     0.71073
_diffrn_radiation_source     'fine-focus sealed tube'
_diffrn_radiation_monochromator     graphite
_diffrn_measurement_device_type     'Bruker SMART CCD area-detector'
_diffrn_measurement_method     '\w scans'
_diffrn_detector_area_resol_mean     9
_diffrn_reflns_number     50069
_diffrn_reflns_av_R_equivalents     0.1005
_diffrn_reflns_av_sigmaI/netI     0.0776
_diffrn_reflns_theta_min     1.33
_diffrn_reflns_theta_max     26.17
_diffrn_reflns_theta_full     26.17
_diffrn_measured_fraction_theta_max     0.995
_diffrn_measured_fraction_theta_full     0.995
_diffrn_reflns_limit_h_min     -39
_diffrn_reflns_limit_h_max     36
_diffrn_reflns_limit_k_min     -10
_diffrn_reflns_limit_k_max     9
_diffrn_reflns_limit_l_min     -42
_diffrn_reflns_limit_l_max     36
_diffrn_standards_number     0
_diffrn_standards_interval_count     ?
_diffrn_standards_interval_time     ?
_diffrn_standards_decay_%     ?
_refine_special_details
;
Refinement of <i>F</i>^2^ against ALL reflections. The weighted <i>R</i>-factor
<i>wR</i> and goodness of fit <i>S</i> are based on <i>F</i>^2^, conventional
<i>R</i>-factors <i>R</i> are based on <i>F</i>, with <i>F</i> set to zero for
negative <i>F</i>^2^. The threshold expression of <i>F</i>^2^ >
\s(<i>F</i>^2^) is used only for calculating <i>R</i>-factors(gt) <i>etc</i>.
and is not relevant to the choice of reflections for refinement.
<i>R</i>-factors based on <i>F</i>^2^ are statistically about twice as large
as those based on <i>F</i>, and <i>R</i>- factors based on ALL data will be
even larger.
;
_reflns_number_total     9334
_reflns_number_gt     5271
_reflns_threshold_expression     I>2sigma(I)
_refine_ls_structure_factor_coef     Fsqd
_refine_ls_matrix_type     full
_refine_ls_R_factor_all     0.1284
_refine_ls_R_factor_gt     0.0633
_refine_ls_wR_factor_gt     0.1030
_refine_ls_wR_factor_ref     0.1235
_refine_ls_goodness_of_fit_ref     1.049
_refine_ls_restrained_S_all     1.049
_refine_ls_number_reflns     9334
_refine_ls_number_parameters     622
_refine_ls_number_restraints     0
_refine_ls_hydrogen_treatment     constr
_refine_ls_weighting_scheme     calc
_refine_ls_weighting_details
         'calc w=1/[\s^2^(Fo^2^)+(0.0426P)^2^+0.1800P] where P=(Fo^2^+2Fc^2^)/3'
_atom_sites_solution_hydrogens     geom
_atom_sites_solution_primary     direct
_atom_sites_solution_secondary     difmap
_refine_ls_shift/su_max     0.001
_refine_ls_shift/su_mean     0.000
_refine_diff_density_max     0.570
_refine_diff_density_min     -0.306
_refine_ls_extinction_method     none
_refine_ls_extinction_coef     ?
loop_
    _atom_type_symbol
    _atom_type_description
    _atom_type_scat_dispersion_real
    _atom_type_scat_dispersion_imag
    _atom_type_scat_source
    'C' 'C' 0.0033 0.0016
                         'International Tables Vol C Tables 4.2.6.8 and 6.1.1.4'
    'H' 'H' 0.0000 0.0000
                         'International Tables Vol C Tables 4.2.6.8 and 6.1.1.4'
    'N' 'N' 0.0061 0.0033
                         'International Tables Vol C Tables 4.2.6.8 and 6.1.1.4'
    'Cu' 'Cu' 0.3201 1.2651
                         'International Tables Vol C Tables 4.2.6.8 and 6.1.1.4'
_computing_data_collection     'SMART (Bruker, 2007)'
_computing_cell_refinement     'SAINT (Bruker, 2007)'
_computing_data_reduction     'SAINT (Bruker, 2007)'
_computing_structure_solution     'SHELXS97 (Sheldrick, 2008)'
_computing_structure_refinement     'SHELXL97 (Sheldrick, 2008)'
_computing_molecular_graphics     'XP in SHELXTL (Sheldrick, 2008)'
_computing_publication_material     'SHELXL97 (Sheldrick, 2008)'
loop_
    _atom_site_type_symbol
    _atom_site_label
    _atom_site_fract_x
    _atom_site_fract_y
    _atom_site_fract_z
    _atom_site_U_iso_or_equiv
    _atom_site_adp_type
    _atom_site_calc_flag
    _atom_site_refinement_flags
    _atom_site_occupancy
    _atom_site_symmetry_multiplicity
    _atom_site_disorder_assembly
    _atom_site_disorder_group
    Cu Cu5 0.292066(19) 0.21827(8) 0.14667(2) 0.0551(2) Uani d . 1 1 . .
    Cu Cu2 0.575404(18) 0.29585(8) 0.114668(19) 0.0545(2) Uani d . 1 1 . .
    Cu Cu4 0.42588(2) 0.44209(8) 0.10509(2) 0.0606(2) Uani d . 1 1 . .
    Cu Cu3 0.433205(18) 0.12621(9) 0.083800(19) 0.0580(2) Uani d . 1 1 . .
    Cu Cu1 0.655244(19) -0.20679(9) 0.13454(2) 0.0599(2) Uani d . 1 1 . .
    N N4 0.39861(11) -0.0545(5) 0.10598(12) 0.0424(10) Uani d . 1 1 . .
    C C16 0.62665(15) -0.0124(6) 0.13124(14) 0.0449(13) Uani d . 1 1 . .
    N N9 0.34812(13) 0.2789(5) 0.13178(14) 0.0582(12) Uani d . 1 1 . .
    C C24 0.36963(14) -0.1127(6) 0.08183(15) 0.0459(13) Uani d . 1 1 . .
    C C35 0.26205(15) 0.0271(7) 0.15134(16) 0.0552(15) Uani d . 1 1 . .
    C C42 0.48698(15) 0.6928(6) 0.10595(15) 0.0440(13) Uani d . 1 1 . .
    N N7 0.60739(13) 0.1016(6) 0.12532(13) 0.0593(13) Uani d . 1 1 . .
    N N10 0.25923(14) 0.4172(6) 0.15297(15) 0.0704(15) Uani d . 1 1 . .
    N N2 0.69099(14) -0.2899(5) 0.18068(14) 0.0601(12) Uani d . 1 1 . .
    N N3 0.40027(12) 0.0642(5) 0.03587(12) 0.0480(11) Uani d . 1 1 . .
    N N8 0.51846(13) 0.2479(5) 0.10208(12) 0.0525(12) Uani d . 1 1 . .
    N N5 0.46821(11) 0.5935(5) 0.13071(12) 0.0436(10) Uani d . 1 1 . .
    C C28 0.39785(15) -0.1030(6) 0.14208(16) 0.0485(13) Uani d . 1 1 . .
    H H28 0.4184 -0.0640 0.1583 0.058 Uiso calc R 1 1 . .
    C C18 0.48546(16) 0.2108(6) 0.09488(14) 0.0474(13) Uani d . 1 1 . .
    C C25 0.33932(16) -0.2137(7) 0.09461(18) 0.0622(16) Uani d . 1 1 . .
    H H25 0.3190 -0.2499 0.0777 0.075 Uiso calc R 1 1 . .
    N N1 0.71598(12) -0.1934(5) 0.11268(13) 0.0498(11) Uani d . 1 1 . .
    C C17 0.60120(15) 0.4946(7) 0.11589(19) 0.0649(18) Uani d . 1 1 . .
    C C45 0.50910(14) 0.7006(6) 0.18255(15) 0.0453(13) Uani d . 1 1 . .
    C C52 0.47889(15) 0.6003(6) 0.16736(16) 0.0492(14) Uani d . 1 1 . .
    H H52 0.4651 0.5325 0.1843 0.059 Uiso calc R 1 1 . .
    C C36 0.37882(16) 0.3315(6) 0.12120(16) 0.0518(14) Uani d . 1 1 . .
    C C23 0.37369(15) -0.0561(6) 0.04180(15) 0.0485(13) Uani d . 1 1 . .
    C C7 0.79813(16) -0.1420(7) 0.09363(19) 0.0655(17) Uani d . 1 1 . .
    H H7 0.8260 -0.1262 0.0876 0.079 Uiso calc R 1 1 . .
    N N11 0.62156(14) -0.3936(7) 0.11873(17) 0.0855(17) Uani d . 1 1 . .
    C C6 0.74613(16) -0.2244(6) 0.13818(16) 0.0533(14) Uani d . 1 1 . .
    C C44 0.52808(15) 0.8019(6) 0.15633(16) 0.0552(15) Uani d . 1 1 . .
    H H44 0.5484 0.8730 0.1647 0.066 Uiso calc R 1 1 . .
    C C11 0.81251(16) 0.0388(7) 0.01947(19) 0.0633(16) Uani d . 1 1 . .
    H H11 0.8310 0.0635 0.0391 0.076 Uiso calc R 1 1 . .
    C C22 0.78763(16) -0.1962(7) 0.12873(18) 0.0633(17) Uani d . 1 1 . .
    H H22 0.8083 -0.2150 0.1469 0.076 Uiso calc R 1 1 . .
    C C8 0.76785(15) -0.1092(6) 0.06620(17) 0.0511(14) Uani d . 1 1 . .
    C C53 0.35257(17) -0.1255(7) 0.01122(18) 0.0679(17) Uani d . 1 1 . .
    H H53 0.3339 -0.2088 0.0154 0.082 Uiso calc R 1 1 . .
    C C27 0.36864(16) -0.2079(6) 0.15779(16) 0.0504(14) Uani d . 1 1 . .
    C C46 0.51951(16) 0.7017(6) 0.22369(15) 0.0494(13) Uani d . 1 1 . .
    C C41 0.47349(15) 0.6814(6) 0.06576(15) 0.0459(13) Uani d . 1 1 . .
    C C15 0.75103(18) -0.0843(7) -0.00283(19) 0.0686(17) Uani d . 1 1 . .
    H H15 0.7272 -0.1446 0.0018 0.082 Uiso calc R 1 1 . .
    C C9 0.72712(14) -0.1379(6) 0.07856(17) 0.0537(15) Uani d . 1 1 . .
    H H9 0.7059 -0.1159 0.0612 0.064 Uiso calc R 1 1 . .
    C C5 0.73229(17) -0.2867(7) 0.17556(17) 0.0587(15) Uani d . 1 1 . .
    C C26 0.33865(17) -0.2626(6) 0.1325(2) 0.0647(17) Uani d . 1 1 . .
    H H26 0.3181 -0.3323 0.1410 0.078 Uiso calc R 1 1 . .
    C C12 0.82026(18) 0.0917(7) -0.0173(2) 0.077(2) Uani d . 1 1 . .
    H H12 0.8439 0.1523 -0.0221 0.093 Uiso calc R 1 1 . .
    N N6 0.44479(13) 0.5695(5) 0.05824(13) 0.0543(12) Uani d . 1 1 . .
    C C10 0.77700(15) -0.0519(6) 0.02745(17) 0.0531(15) Uani d . 1 1 . .
    C C48 0.5685(2) 0.7490(7) 0.2747(2) 0.0748(19) Uani d . 1 1 . .
    H H48 0.5950 0.7791 0.2827 0.090 Uiso calc R 1 1 . .
    C C43 0.51730(16) 0.7987(6) 0.11825(16) 0.0562(15) Uani d . 1 1 . .
    H H43 0.5302 0.8671 0.1009 0.067 Uiso calc R 1 1 . .
    C C47 0.55874(16) 0.7462(6) 0.23649(18) 0.0603(16) Uani d . 1 1 . .
    H H47 0.5789 0.7749 0.2186 0.072 Uiso calc R 1 1 . .
    C C37 0.43204(17) 0.5525(8) 0.02189(19) 0.0722(18) Uani d . 1 1 . .
    H H37 0.4118 0.4760 0.0168 0.087 Uiso calc R 1 1 . .
    C C40 0.48883(19) 0.7769(8) 0.03678(18) 0.0720(17) Uani d . 1 1 . .
    H H40 0.5080 0.8566 0.0425 0.086 Uiso calc R 1 1 . .
    C C19 0.40649(17) 0.1156(7) 0.00006(18) 0.0647(16) Uani d . 1 1 . .
    H H19 0.4255 0.1979 -0.0038 0.078 Uiso calc R 1 1 . .
    C C29 0.36960(16) -0.2550(7) 0.19858(18) 0.0564(15) Uani d . 1 1 . .
    C C20 0.38641(19) 0.0541(8) -0.03157(17) 0.0740(18) Uani d . 1 1 . .
    H H20 0.3909 0.0944 -0.0561 0.089 Uiso calc R 1 1 . .
    C C39 0.4762(2) 0.7557(8) -0.00028(19) 0.080(2) Uani d . 1 1 . .
    H H39 0.4873 0.8184 -0.0198 0.096 Uiso calc R 1 1 . .
    C C2 0.7015(2) -0.4057(9) 0.2428(2) 0.101(2) Uani d . 1 1 . .
    H H2 0.6900 -0.4434 0.2656 0.122 Uiso calc R 1 1 . .
    C C30 0.35350(19) -0.3999(8) 0.2106(2) 0.085(2) Uani d . 1 1 . .
    H H30 0.3417 -0.4694 0.1928 0.102 Uiso calc R 1 1 . .
    C C49 0.5390(2) 0.7073(7) 0.30098(19) 0.0761(19) Uani d . 1 1 . .
    H H49 0.5456 0.7082 0.3270 0.091 Uiso calc R 1 1 . .
    C C13 0.7936(2) 0.0564(8) -0.0466(2) 0.0778(19) Uani d . 1 1 . .
    H H13 0.7993 0.0922 -0.0714 0.093 Uiso calc R 1 1 . .
    C C14 0.75837(19) -0.0323(8) -0.03953(19) 0.0748(18) Uani d . 1 1 . .
    H H14 0.7399 -0.0566 -0.0592 0.090 Uiso calc R 1 1 . .
    C C51 0.49049(19) 0.6607(7) 0.25143(18) 0.0681(17) Uani d . 1 1 . .
    H H51 0.4639 0.6300 0.2439 0.082 Uiso calc R 1 1 . .
    C C31 0.3550(3) -0.4413(12) 0.2488(3) 0.117(3) Uani d . 1 1 . .
    H H31 0.3438 -0.5383 0.2567 0.141 Uiso calc R 1 1 . .
    C C38 0.44699(19) 0.6412(9) -0.00840(18) 0.0751(18) Uani d . 1 1 . .
    H H38 0.4377 0.6241 -0.0333 0.090 Uiso calc R 1 1 . .
    C C32 0.3725(3) -0.3431(14) 0.2749(3) 0.112(4) Uani d . 1 1 . .
    H H32 0.3739 -0.3736 0.3006 0.134 Uiso calc R 1 1 . .
    C C1 0.67688(19) -0.3510(7) 0.2134(2) 0.0776(19) Uani d . 1 1 . .
    H H1 0.6482 -0.3572 0.2166 0.093 Uiso calc R 1 1 . .
    C C34 0.38697(19) -0.1556(8) 0.22580(19) 0.0785(19) Uani d . 1 1 . .
    H H34 0.3980 -0.0576 0.2184 0.094 Uiso calc R 1 1 . .
    C C3 0.7433(2) -0.4026(10) 0.2372(2) 0.118(3) Uani d . 1 1 . .
    H H3 0.7613 -0.4401 0.2562 0.142 Uiso calc R 1 1 . .
    C C50 0.5001(2) 0.6645(8) 0.2898(2) 0.080(2) Uani d . 1 1 . .
    H H50 0.4801 0.6378 0.3081 0.096 Uiso calc R 1 1 . .
    C C4 0.75863(19) -0.3441(9) 0.2037(2) 0.099(3) Uani d . 1 1 . .
    H H4 0.7872 -0.3426 0.1996 0.119 Uiso calc R 1 1 . .
    C C21 0.3595(2) -0.0700(8) -0.02488(19) 0.0773(19) Uani d . 1 1 . .
    H H21 0.3457 -0.1171 -0.0455 0.093 Uiso calc R 1 1 . .
    C C33 0.3880(2) -0.2005(11) 0.2638(2) 0.107(3) Uani d . 1 1 . .
    H H33 0.3996 -0.1320 0.2819 0.128 Uiso calc R 1 1 . .
loop_
    _atom_site_aniso_label
    _atom_site_aniso_U_11
    _atom_site_aniso_U_22
    _atom_site_aniso_U_33
    _atom_site_aniso_U_12
    _atom_site_aniso_U_13
    _atom_site_aniso_U_23
    Cu5 0.0456(4) 0.0434(4) 0.0763(5) -0.0033(3) 0.0000(3) 0.0026(4)
    Cu2 0.0432(4) 0.0579(4) 0.0625(5) -0.0053(3) -0.0059(3) 0.0009(3)
    Cu4 0.0566(4) 0.0606(5) 0.0647(5) -0.0177(4) -0.0014(4) 0.0082(4)
    Cu3 0.0487(4) 0.0706(5) 0.0546(4) -0.0198(3) -0.0097(3) 0.0056(4)
    Cu1 0.0414(4) 0.0608(5) 0.0773(5) 0.0021(3) 0.0003(4) 0.0037(4)
    N4 0.042(2) 0.040(3) 0.045(3) -0.004(2) -0.003(2) -0.002(2)
    C16 0.040(3) 0.046(3) 0.049(3) -0.002(3) -0.005(3) 0.000(3)
    N9 0.045(3) 0.045(3) 0.085(4) 0.003(2) 0.003(3) 0.003(2)
    C24 0.038(3) 0.042(3) 0.058(4) 0.005(2) -0.004(3) -0.011(3)
    C35 0.039(3) 0.043(4) 0.084(4) 0.004(3) 0.000(3) 0.002(3)
    C42 0.042(3) 0.037(3) 0.052(4) 0.000(2) 0.013(3) -0.002(3)
    N7 0.057(3) 0.059(3) 0.062(3) -0.013(3) -0.010(2) 0.000(3)
    N10 0.052(3) 0.042(3) 0.117(5) -0.003(2) 0.003(3) -0.002(3)
    N2 0.054(3) 0.057(3) 0.070(4) 0.005(2) 0.010(3) 0.007(3)
    N3 0.041(2) 0.060(3) 0.043(3) -0.002(2) -0.004(2) -0.003(2)
    N8 0.042(3) 0.054(3) 0.061(3) -0.007(2) -0.010(2) 0.004(2)
    N5 0.044(2) 0.042(3) 0.044(3) -0.007(2) 0.005(2) 0.004(2)
    C28 0.050(3) 0.044(3) 0.052(4) -0.002(3) -0.004(3) -0.006(3)
    C18 0.049(3) 0.055(3) 0.039(3) -0.004(3) 0.000(3) 0.003(3)
    C25 0.046(3) 0.063(4) 0.078(5) -0.017(3) -0.009(3) -0.008(3)
    N1 0.040(2) 0.051(3) 0.058(3) -0.001(2) -0.003(2) -0.003(2)
    C17 0.034(3) 0.043(4) 0.117(6) -0.009(3) -0.001(3) -0.009(3)
    C45 0.040(3) 0.041(3) 0.055(4) -0.001(3) 0.004(3) -0.003(3)
    C52 0.052(3) 0.043(3) 0.053(4) -0.001(3) 0.007(3) 0.010(3)
    C36 0.044(3) 0.050(4) 0.062(4) 0.003(3) -0.007(3) 0.006(3)
    C23 0.045(3) 0.052(4) 0.048(4) 0.004(3) -0.009(3) -0.007(3)
    C7 0.032(3) 0.083(5) 0.082(5) -0.009(3) 0.003(3) -0.016(4)
    N11 0.052(3) 0.064(4) 0.140(5) 0.016(3) 0.007(3) -0.011(4)
    C6 0.044(3) 0.056(4) 0.060(4) 0.000(3) -0.004(3) -0.011(3)
    C44 0.048(3) 0.054(4) 0.064(4) -0.014(3) 0.007(3) -0.004(3)
    C11 0.051(3) 0.057(4) 0.082(5) -0.003(3) 0.016(3) -0.009(3)
    C22 0.039(3) 0.084(5) 0.066(4) -0.004(3) -0.008(3) -0.003(4)
    C8 0.037(3) 0.047(3) 0.069(4) -0.005(3) 0.006(3) -0.012(3)
    C53 0.069(4) 0.063(4) 0.071(5) -0.007(3) -0.018(4) -0.010(4)
    C27 0.044(3) 0.042(3) 0.066(4) 0.004(3) 0.010(3) 0.000(3)
    C46 0.056(3) 0.042(3) 0.050(4) -0.001(3) 0.002(3) -0.006(3)
    C41 0.042(3) 0.048(4) 0.047(4) 0.004(3) 0.012(3) 0.006(3)
    C15 0.060(4) 0.075(5) 0.071(5) -0.014(3) 0.017(4) -0.010(4)
    C9 0.033(3) 0.056(4) 0.072(4) 0.001(3) -0.009(3) -0.006(3)
    C5 0.050(3) 0.060(4) 0.067(4) 0.002(3) -0.011(3) -0.006(3)
    C26 0.057(4) 0.046(4) 0.091(5) -0.014(3) 0.007(4) 0.005(3)
    C12 0.056(4) 0.058(4) 0.117(6) -0.002(3) 0.029(4) -0.004(4)
    N6 0.051(3) 0.059(3) 0.053(3) -0.003(2) -0.009(2) 0.006(2)
    C10 0.039(3) 0.051(4) 0.069(4) -0.002(3) 0.013(3) -0.012(3)
    C48 0.075(4) 0.076(5) 0.073(5) 0.005(4) -0.018(4) -0.006(4)
    C43 0.063(4) 0.052(4) 0.053(4) -0.013(3) 0.010(3) 0.007(3)
    C47 0.048(3) 0.068(4) 0.066(4) 0.003(3) 0.002(3) -0.001(3)
    C37 0.067(4) 0.082(5) 0.067(5) -0.009(3) -0.011(4) 0.006(4)
    C40 0.082(4) 0.079(5) 0.055(4) -0.015(4) 0.016(4) 0.000(4)
    C19 0.056(3) 0.082(5) 0.057(4) 0.001(3) -0.004(3) -0.002(4)
    C29 0.056(3) 0.056(4) 0.057(4) 0.012(3) 0.014(3) 0.010(3)
    C20 0.086(5) 0.089(5) 0.047(4) 0.017(4) -0.007(4) -0.007(4)
    C39 0.093(5) 0.088(6) 0.059(5) -0.001(4) 0.018(4) 0.016(4)
    C2 0.093(5) 0.130(7) 0.081(6) 0.004(5) -0.004(5) 0.031(5)
    C30 0.088(5) 0.055(5) 0.112(6) 0.003(4) 0.040(4) 0.022(4)
    C49 0.116(6) 0.056(4) 0.056(4) 0.011(4) -0.016(5) -0.006(3)
    C13 0.078(5) 0.071(5) 0.085(5) 0.005(4) 0.035(4) 0.002(4)
    C14 0.075(4) 0.082(5) 0.067(5) -0.006(4) 0.012(4) -0.011(4)
    C51 0.077(4) 0.070(5) 0.057(4) -0.018(3) -0.001(4) -0.001(3)
    C31 0.102(7) 0.111(8) 0.139(9) 0.032(6) 0.053(6) 0.067(7)
    C38 0.081(5) 0.097(5) 0.047(4) 0.001(4) -0.005(4) 0.005(4)
    C32 0.091(7) 0.165(11) 0.079(7) 0.047(6) 0.032(5) 0.056(7)
    C1 0.066(4) 0.077(5) 0.090(5) 0.007(3) 0.005(4) 0.022(4)
    C34 0.092(5) 0.088(5) 0.055(4) 0.006(4) 0.011(4) 0.010(4)
    C3 0.085(6) 0.166(9) 0.103(7) -0.007(6) -0.030(5) 0.066(6)
    C50 0.098(5) 0.081(5) 0.060(5) -0.013(4) 0.009(4) 0.004(4)
    C4 0.057(4) 0.144(7) 0.097(6) -0.013(4) -0.021(4) 0.040(5)
    C21 0.088(5) 0.081(5) 0.063(5) 0.006(4) -0.030(4) -0.020(4)
    C33 0.108(6) 0.146(9) 0.067(6) 0.022(6) 0.013(5) 0.003(5)
_geom_special_details
;
All e.s.d.'s (except the e.s.d. in the dihedral angle between two l.s. planes)
are estimated using the full covariance matrix. The cell e.s.d.'s are taken
into account individually in the estimation of e.s.d.'s in distances, angles
and torsion angles; correlations between e.s.d.'s in cell parameters are only
used when they are defined by crystal symmetry. An approximate (isotropic)
treatment of cell e.s.d.'s is used for estimating e.s.d.'s involving l.s.
planes.
;
loop_
    _geom_bond_atom_site_label_1
    _geom_bond_atom_site_label_2
    _geom_bond_site_symmetry_2
    _geom_bond_distance
    _geom_bond_publ_flag
    Cu1 C16 . 1.871(5) yes
    Cu1 N11 . 1.978(6) yes
    Cu1 N2 . 2.095(5) yes
    Cu1 N1 . 2.098(4) yes
    Cu2 C17 . 1.857(6) yes
    Cu2 N8 . 1.924(4) yes
    Cu2 N7 . 1.958(5) yes
    Cu3 C18 . 1.862(5) yes
    Cu3 N4 . 2.029(4) yes
    Cu3 N3 . 2.044(4) yes
    Cu3 Cu4 . 2.7535(12) yes
    Cu4 C36 . 1.859(6) yes
    Cu4 N6 . 2.041(4) yes
    Cu4 N5 . 2.062(4) yes
    Cu5 C35 . 1.874(6) yes
    Cu5 N9 . 1.942(4) yes
    Cu5 N10 . 1.982(5) yes
    N4 C28 . 1.321(6) ?
    N4 C24 . 1.346(6) ?
    C16 N7 . 1.155(6) ?
    N9 C36 . 1.141(6) ?
    C24 C25 . 1.364(7) ?
    C24 C23 . 1.478(7) ?
    C35 N10 8_655 1.147(6) ?
    C42 N5 . 1.340(6) ?
    C42 C43 . 1.385(7) ?
    C42 C41 . 1.469(7) ?
    N10 C35 8_665 1.147(6) ?
    N2 C1 . 1.328(7) ?
    N2 C5 . 1.339(6) ?
    N3 C19 . 1.335(6) ?
    N3 C23 . 1.335(6) ?
    N8 C18 . 1.133(5) ?
    N5 C52 . 1.323(6) ?
    C28 C27 . 1.396(7) ?
    C28 H28 . 0.9300 ?
    C25 C26 . 1.382(7) ?
    C25 H25 . 0.9300 ?
    N1 C9 . 1.326(6) ?
    N1 C6 . 1.340(6) ?
    C17 N11 1_565 1.146(6) ?
    C45 C44 . 1.387(7) ?
    C45 C52 . 1.388(6) ?
    C45 C46 . 1.472(7) ?
    C52 H52 . 0.9300 ?
    C23 C53 . 1.390(7) ?
    C7 C22 . 1.347(7) ?
    C7 C8 . 1.391(7) ?
    C7 H7 . 0.9300 ?
    N11 C17 1_545 1.146(6) ?
    C6 C22 . 1.393(7) ?
    C6 C5 . 1.471(7) ?
    C44 C43 . 1.371(7) ?
    C44 H44 . 0.9300 ?
    C11 C12 . 1.376(8) ?
    C11 C10 . 1.398(7) ?
    C11 H11 . 0.9300 ?
    C22 H22 . 0.9300 ?
    C8 C9 . 1.398(6) ?
    C8 C10 . 1.463(7) ?
    C53 C21 . 1.359(8) ?
    C53 H53 . 0.9300 ?
    C27 C26 . 1.384(7) ?
    C27 C29 . 1.475(7) ?
    C46 C51 . 1.386(7) ?
    C46 C47 . 1.388(7) ?
    C41 N6 . 1.340(6) ?
    C41 C40 . 1.378(7) ?
    C15 C14 . 1.371(8) ?
    C15 C10 . 1.372(7) ?
    C15 H15 . 0.9300 ?
    C9 H9 . 0.9300 ?
    C5 C4 . 1.381(8) ?
    C26 H26 . 0.9300 ?
    C12 C13 . 1.367(8) ?
    C12 H12 . 0.9300 ?
    N6 C37 . 1.338(6) ?
    C48 C49 . 1.363(8) ?
    C48 C47 . 1.368(8) ?
    C48 H48 . 0.9300 ?
    C43 H43 . 0.9300 ?
    C47 H47 . 0.9300 ?
    C37 C38 . 1.376(8) ?
    C37 H37 . 0.9300 ?
    C40 C39 . 1.365(8) ?
    C40 H40 . 0.9300 ?
    C19 C20 . 1.377(7) ?
    C19 H19 . 0.9300 ?
    C29 C34 . 1.379(8) ?
    C29 C30 . 1.382(7) ?
    C20 C21 . 1.370(8) ?
    C20 H20 . 0.9300 ?
    C39 C38 . 1.370(8) ?
    C39 H39 . 0.9300 ?
    C2 C3 . 1.358(8) ?
    C2 C1 . 1.373(8) ?
    C2 H2 . 0.9300 ?
    C30 C31 . 1.378(10) ?
    C30 H30 . 0.9300 ?
    C49 C50 . 1.356(8) ?
    C49 H49 . 0.9300 ?
    C13 C14 . 1.376(8) ?
    C13 H13 . 0.9300 ?
    C14 H14 . 0.9300 ?
    C51 C50 . 1.374(8) ?
    C51 H51 . 0.9300 ?
    C31 C32 . 1.349(11) ?
    C31 H31 . 0.9300 ?
    C38 H38 . 0.9300 ?
    C32 C33 . 1.350(11) ?
    C32 H32 . 0.9300 ?
    C1 H1 . 0.9300 ?
    C34 C33 . 1.375(9) ?
    C34 H34 . 0.9300 ?
    C3 C4 . 1.360(9) ?
    C3 H3 . 0.9300 ?
    C50 H50 . 0.9300 ?
    C4 H4 . 0.9300 ?
    C21 H21 . 0.9300 ?
    C33 H33 . 0.9300 ?
loop_
    _geom_angle_atom_site_label_1
    _geom_angle_atom_site_label_2
    _geom_angle_atom_site_label_3
    _geom_angle_site_symmetry_1
    _geom_angle_site_symmetry_3
    _geom_angle
    _geom_angle_publ_flag
    C35 Cu5 N9 . . 136.3(2) ?
    C35 Cu5 N10 . . 115.6(2) ?
    N9 Cu5 N10 . . 107.72(18) ?
    C17 Cu2 N8 . . 128.0(2) ?
    C17 Cu2 N7 . . 120.2(2) ?
    N8 Cu2 N7 . . 111.70(18) ?
    C36 Cu4 N6 . . 138.0(2) ?
    C36 Cu4 N5 . . 135.3(2) ?
    N6 Cu4 N5 . . 80.17(17) ?
    C36 Cu4 Cu3 . . 70.95(17) ?
    N6 Cu4 Cu3 . . 105.05(13) ?
    N5 Cu4 Cu3 . . 130.49(11) ?
    C18 Cu3 N4 . . 134.27(19) ?
    C18 Cu3 N3 . . 137.10(19) ?
    N4 Cu3 N3 . . 80.70(17) ?
    C18 Cu3 Cu4 . . 69.94(16) ?
    N4 Cu3 Cu4 . . 124.40(11) ?
    N3 Cu3 Cu4 . . 114.78(12) ?
    C16 Cu1 N11 . . 113.6(2) ?
    C16 Cu1 N2 . . 127.2(2) ?
    N11 Cu1 N2 . . 104.6(2) ?
    C16 Cu1 N1 . . 112.85(19) ?
    N11 Cu1 N1 . . 116.74(18) ?
    N2 Cu1 N1 . . 77.64(18) ?
    C28 N4 C24 . . 118.1(4) ?
    C28 N4 Cu3 . . 126.9(3) ?
    C24 N4 Cu3 . . 114.2(3) ?
    N7 C16 Cu1 . . 172.4(5) ?
    C36 N9 Cu5 . . 171.4(4) ?
    N4 C24 C25 . . 120.9(5) ?
    N4 C24 C23 . . 114.4(4) ?
    C25 C24 C23 . . 124.7(5) ?
    N10 C35 Cu5 8_655 . 174.1(5) ?
    N5 C42 C43 . . 120.9(5) ?
    N5 C42 C41 . . 116.2(4) ?
    C43 C42 C41 . . 122.9(5) ?
    C16 N7 Cu2 . . 179.1(5) ?
    C35 N10 Cu5 8_665 . 169.9(5) ?
    C1 N2 C5 . . 117.4(5) ?
    C1 N2 Cu1 . . 126.8(4) ?
    C5 N2 Cu1 . . 115.7(4) ?
    C19 N3 C23 . . 118.9(5) ?
    C19 N3 Cu3 . . 127.2(4) ?
    C23 N3 Cu3 . . 113.3(4) ?
    C18 N8 Cu2 . . 176.1(5) ?
    C52 N5 C42 . . 118.6(4) ?
    C52 N5 Cu4 . . 128.0(3) ?
    C42 N5 Cu4 . . 113.5(3) ?
    N4 C28 C27 . . 125.3(5) ?
    N4 C28 H28 . . 117.3 ?
    C27 C28 H28 . . 117.3 ?
    N8 C18 Cu3 . . 173.6(5) ?
    C24 C25 C26 . . 120.4(5) ?
    C24 C25 H25 . . 119.8 ?
    C26 C25 H25 . . 119.8 ?
    C9 N1 C6 . . 117.8(4) ?
    C9 N1 Cu1 . . 126.5(3) ?
    C6 N1 Cu1 . . 115.0(4) ?
    N11 C17 Cu2 1_565 . 170.8(5) ?
    C44 C45 C52 . . 115.2(5) ?
    C44 C45 C46 . . 122.5(5) ?
    C52 C45 C46 . . 122.3(5) ?
    N5 C52 C45 . . 125.1(5) ?
    N5 C52 H52 . . 117.4 ?
    C45 C52 H52 . . 117.4 ?
    N9 C36 Cu4 . . 172.8(5) ?
    N3 C23 C53 . . 120.6(5) ?
    N3 C23 C24 . . 116.3(5) ?
    C53 C23 C24 . . 123.1(5) ?
    C22 C7 C8 . . 121.0(5) ?
    C22 C7 H7 . . 119.5 ?
    C8 C7 H7 . . 119.5 ?
    C17 N11 Cu1 1_545 . 168.8(6) ?
    N1 C6 C22 . . 120.2(5) ?
    N1 C6 C5 . . 115.9(5) ?
    C22 C6 C5 . . 123.9(5) ?
    C43 C44 C45 . . 120.9(5) ?
    C43 C44 H44 . . 119.5 ?
    C45 C44 H44 . . 119.5 ?
    C12 C11 C10 . . 120.5(6) ?
    C12 C11 H11 . . 119.8 ?
    C10 C11 H11 . . 119.8 ?
    C7 C22 C6 . . 120.7(5) ?
    C7 C22 H22 . . 119.6 ?
    C6 C22 H22 . . 119.6 ?
    C7 C8 C9 . . 114.2(5) ?
    C7 C8 C10 . . 123.9(5) ?
    C9 C8 C10 . . 121.9(5) ?
    C21 C53 C23 . . 119.1(6) ?
    C21 C53 H53 . . 120.4 ?
    C23 C53 H53 . . 120.4 ?
    C26 C27 C28 . . 115.2(5) ?
    C26 C27 C29 . . 122.7(5) ?
    C28 C27 C29 . . 122.1(5) ?
    C51 C46 C47 . . 117.0(5) ?
    C51 C46 C45 . . 121.6(5) ?
    C47 C46 C45 . . 121.4(5) ?
    N6 C41 C40 . . 120.5(5) ?
    N6 C41 C42 . . 115.8(5) ?
    C40 C41 C42 . . 123.7(5) ?
    C14 C15 C10 . . 123.4(6) ?
    C14 C15 H15 . . 118.3 ?
    C10 C15 H15 . . 118.3 ?
    N1 C9 C8 . . 126.1(5) ?
    N1 C9 H9 . . 117.0 ?
    C8 C9 H9 . . 117.0 ?
    N2 C5 C4 . . 120.4(6) ?
    N2 C5 C6 . . 115.1(5) ?
    C4 C5 C6 . . 124.4(6) ?
    C25 C26 C27 . . 120.0(5) ?
    C25 C26 H26 . . 120.0 ?
    C27 C26 H26 . . 120.0 ?
    C13 C12 C11 . . 120.9(6) ?
    C13 C12 H12 . . 119.6 ?
    C11 C12 H12 . . 119.6 ?
    C37 N6 C41 . . 118.0(5) ?
    C37 N6 Cu4 . . 127.6(4) ?
    C41 N6 Cu4 . . 114.4(4) ?
    C15 C10 C11 . . 116.8(6) ?
    C15 C10 C8 . . 121.5(5) ?
    C11 C10 C8 . . 121.7(5) ?
    C49 C48 C47 . . 119.3(6) ?
    C49 C48 H48 . . 120.3 ?
    C47 C48 H48 . . 120.3 ?
    C44 C43 C42 . . 119.3(5) ?
    C44 C43 H43 . . 120.4 ?
    C42 C43 H43 . . 120.4 ?
    C48 C47 C46 . . 121.7(6) ?
    C48 C47 H47 . . 119.2 ?
    C46 C47 H47 . . 119.2 ?
    N6 C37 C38 . . 124.2(6) ?
    N6 C37 H37 . . 117.9 ?
    C38 C37 H37 . . 117.9 ?
    C39 C40 C41 . . 120.8(6) ?
    C39 C40 H40 . . 119.6 ?
    C41 C40 H40 . . 119.6 ?
    N3 C19 C20 . . 123.9(6) ?
    N3 C19 H19 . . 118.1 ?
    C20 C19 H19 . . 118.1 ?
    C34 C29 C30 . . 118.2(6) ?
    C34 C29 C27 . . 120.7(6) ?
    C30 C29 C27 . . 121.1(6) ?
    C21 C20 C19 . . 116.3(6) ?
    C21 C20 H20 . . 121.9 ?
    C19 C20 H20 . . 121.9 ?
    C40 C39 C38 . . 119.3(6) ?
    C40 C39 H39 . . 120.3 ?
    C38 C39 H39 . . 120.3 ?
    C3 C2 C1 . . 117.2(7) ?
    C3 C2 H2 . . 121.4 ?
    C1 C2 H2 . . 121.4 ?
    C31 C30 C29 . . 119.9(8) ?
    C31 C30 H30 . . 120.0 ?
    C29 C30 H30 . . 120.0 ?
    C50 C49 C48 . . 121.1(6) ?
    C50 C49 H49 . . 119.5 ?
    C48 C49 H49 . . 119.5 ?
    C12 C13 C14 . . 119.8(6) ?
    C12 C13 H13 . . 120.1 ?
    C14 C13 H13 . . 120.1 ?
    C15 C14 C13 . . 118.7(6) ?
    C15 C14 H14 . . 120.6 ?
    C13 C14 H14 . . 120.6 ?
    C50 C51 C46 . . 121.5(6) ?
    C50 C51 H51 . . 119.3 ?
    C46 C51 H51 . . 119.3 ?
    C32 C31 C30 . . 121.0(9) ?
    C32 C31 H31 . . 119.5 ?
    C30 C31 H31 . . 119.5 ?
    C39 C38 C37 . . 117.2(6) ?
    C39 C38 H38 . . 121.4 ?
    C37 C38 H38 . . 121.4 ?
    C31 C32 C33 . . 119.8(9) ?
    C31 C32 H32 . . 120.1 ?
    C33 C32 H32 . . 120.1 ?
    N2 C1 C2 . . 124.8(6) ?
    N2 C1 H1 . . 117.6 ?
    C2 C1 H1 . . 117.6 ?
    C33 C34 C29 . . 120.5(7) ?
    C33 C34 H34 . . 119.8 ?
    C29 C34 H34 . . 119.8 ?
    C2 C3 C4 . . 119.1(7) ?
    C2 C3 H3 . . 120.4 ?
    C4 C3 H3 . . 120.4 ?
    C49 C50 C51 . . 119.5(6) ?
    C49 C50 H50 . . 120.3 ?
    C51 C50 H50 . . 120.3 ?
    C3 C4 C5 . . 120.9(6) ?
    C3 C4 H4 . . 119.6 ?
    C5 C4 H4 . . 119.6 ?
    C53 C21 C20 . . 121.3(6) ?
    C53 C21 H21 . . 119.4 ?
    C20 C21 H21 . . 119.4 ?
    C32 C33 C34 . . 120.6(9) ?
    C32 C33 H33 . . 119.7 ?
    C34 C33 H33 . . 119.7 ?
loop_
    _geom_torsion_atom_site_label_1
    _geom_torsion_atom_site_label_2
    _geom_torsion_atom_site_label_3
    _geom_torsion_atom_site_label_4
    _geom_torsion_site_symmetry_1
    _geom_torsion_site_symmetry_2
    _geom_torsion_site_symmetry_3
    _geom_torsion_site_symmetry_4
    _geom_torsion
    _geom_torsion_publ_flag
    C36 Cu4 Cu3 C18 . . . . -147.4(2) ?
    N6 Cu4 Cu3 C18 . . . . 76.5(2) ?
    N5 Cu4 Cu3 C18 . . . . -13.3(2) ?
    C36 Cu4 Cu3 N4 . . . . -16.8(2) ?
    N6 Cu4 Cu3 N4 . . . . -152.93(18) ?
    N5 Cu4 Cu3 N4 . . . . 117.2(2) ?
    C36 Cu4 Cu3 N3 . . . . 79.0(2) ?
    N6 Cu4 Cu3 N3 . . . . -57.16(18) ?
    N5 Cu4 Cu3 N3 . . . . -147.0(2) ?
    C18 Cu3 N4 C28 . . . . 32.4(5) ?
    N3 Cu3 N4 C28 . . . . -176.4(4) ?
    Cu4 Cu3 N4 C28 . . . . -62.6(4) ?
    C18 Cu3 N4 C24 . . . . -157.7(3) ?
    N3 Cu3 N4 C24 . . . . -6.4(3) ?
    Cu4 Cu3 N4 C24 . . . . 107.3(3) ?
    C28 N4 C24 C25 . . . . 2.6(7) ?
    Cu3 N4 C24 C25 . . . . -168.3(4) ?
    C28 N4 C24 C23 . . . . -178.1(4) ?
    Cu3 N4 C24 C23 . . . . 11.0(5) ?
    C35 Cu5 N10 C35 . . . 8_665 -74(3) ?
    N9 Cu5 N10 C35 . . . 8_665 101(3) ?
    C16 Cu1 N2 C1 . . . . 77.1(6) ?
    N11 Cu1 N2 C1 . . . . -58.7(5) ?
    N1 Cu1 N2 C1 . . . . -173.5(5) ?
    C16 Cu1 N2 C5 . . . . -106.0(4) ?
    N11 Cu1 N2 C5 . . . . 118.2(4) ?
    N1 Cu1 N2 C5 . . . . 3.4(4) ?
    C18 Cu3 N3 C19 . . . . -21.0(6) ?
    N4 Cu3 N3 C19 . . . . -170.6(5) ?
    Cu4 Cu3 N3 C19 . . . . 65.7(5) ?
    C18 Cu3 N3 C23 . . . . 149.8(4) ?
    N4 Cu3 N3 C23 . . . . 0.2(3) ?
    Cu4 Cu3 N3 C23 . . . . -123.5(3) ?
    C43 C42 N5 C52 . . . . 0.8(7) ?
    C41 C42 N5 C52 . . . . -179.2(4) ?
    C43 C42 N5 Cu4 . . . . -177.9(4) ?
    C41 C42 N5 Cu4 . . . . 2.1(5) ?
    C36 Cu4 N5 C52 . . . . 26.3(5) ?
    N6 Cu4 N5 C52 . . . . -179.8(4) ?
    Cu3 Cu4 N5 C52 . . . . -78.4(4) ?
    C36 Cu4 N5 C42 . . . . -155.1(3) ?
    N6 Cu4 N5 C42 . . . . -1.3(3) ?
    Cu3 Cu4 N5 C42 . . . . 100.2(3) ?
    C24 N4 C28 C27 . . . . -1.6(7) ?
    Cu3 N4 C28 C27 . . . . 168.0(4) ?
    N4 C24 C25 C26 . . . . -2.2(8) ?
    C23 C24 C25 C26 . . . . 178.6(5) ?
    C16 Cu1 N1 C9 . . . . -51.8(5) ?
    N11 Cu1 N1 C9 . . . . 82.6(5) ?
    N2 Cu1 N1 C9 . . . . -177.2(5) ?
    C16 Cu1 N1 C6 . . . . 118.6(4) ?
    N11 Cu1 N1 C6 . . . . -107.1(4) ?
    N2 Cu1 N1 C6 . . . . -6.8(4) ?
    C42 N5 C52 C45 . . . . -1.6(7) ?
    Cu4 N5 C52 C45 . . . . 176.9(4) ?
    C44 C45 C52 N5 . . . . 1.5(7) ?
    C46 C45 C52 N5 . . . . -179.9(5) ?
    C19 N3 C23 C53 . . . . -0.6(7) ?
    Cu3 N3 C23 C53 . . . . -172.3(4) ?
    C19 N3 C23 C24 . . . . 177.2(4) ?
    Cu3 N3 C23 C24 . . . . 5.6(5) ?
    N4 C24 C23 N3 . . . . -11.1(6) ?
    C25 C24 C23 N3 . . . . 168.1(5) ?
    N4 C24 C23 C53 . . . . 166.6(5) ?
    C25 C24 C23 C53 . . . . -14.1(8) ?
    C16 Cu1 N11 C17 . . . 1_545 -100(2) ?
    N2 Cu1 N11 C17 . . . 1_545 43(2) ?
    N1 Cu1 N11 C17 . . . 1_545 126(2) ?
    C9 N1 C6 C22 . . . . 0.8(8) ?
    Cu1 N1 C6 C22 . . . . -170.4(4) ?
    C9 N1 C6 C5 . . . . -179.7(5) ?
    Cu1 N1 C6 C5 . . . . 9.1(6) ?
    C52 C45 C44 C43 . . . . -0.6(7) ?
    C46 C45 C44 C43 . . . . -179.3(5) ?
    C8 C7 C22 C6 . . . . 1.5(9) ?
    N1 C6 C22 C7 . . . . -1.9(8) ?
    C5 C6 C22 C7 . . . . 178.7(6) ?
    C22 C7 C8 C9 . . . . -0.1(8) ?
    C22 C7 C8 C10 . . . . -179.3(5) ?
    N3 C23 C53 C21 . . . . 0.4(8) ?
    C24 C23 C53 C21 . . . . -177.3(5) ?
    N4 C28 C27 C26 . . . . 0.0(8) ?
    N4 C28 C27 C29 . . . . -179.3(5) ?
    C44 C45 C46 C51 . . . . 150.4(5) ?
    C52 C45 C46 C51 . . . . -28.2(8) ?
    C44 C45 C46 C47 . . . . -28.7(8) ?
    C52 C45 C46 C47 . . . . 152.8(5) ?
    N5 C42 C41 N6 . . . . -2.0(6) ?
    C43 C42 C41 N6 . . . . 178.0(5) ?
    N5 C42 C41 C40 . . . . 178.5(5) ?
    C43 C42 C41 C40 . . . . -1.6(8) ?
    C6 N1 C9 C8 . . . . 0.6(8) ?
    Cu1 N1 C9 C8 . . . . 170.7(4) ?
    C7 C8 C9 N1 . . . . -1.0(8) ?
    C10 C8 C9 N1 . . . . 178.2(5) ?
    C1 N2 C5 C4 . . . . -0.5(9) ?
    Cu1 N2 C5 C4 . . . . -177.7(5) ?
    C1 N2 C5 C6 . . . . 177.4(5) ?
    Cu1 N2 C5 C6 . . . . 0.2(6) ?
    N1 C6 C5 N2 . . . . -6.2(7) ?
    C22 C6 C5 N2 . . . . 173.3(5) ?
    N1 C6 C5 C4 . . . . 171.6(6) ?
    C22 C6 C5 C4 . . . . -8.9(9) ?
    C24 C25 C26 C27 . . . . 0.6(9) ?
    C28 C27 C26 C25 . . . . 0.4(8) ?
    C29 C27 C26 C25 . . . . 179.8(5) ?
    C10 C11 C12 C13 . . . . -0.3(9) ?
    C40 C41 N6 C37 . . . . 0.8(8) ?
    C42 C41 N6 C37 . . . . -178.8(5) ?
    C40 C41 N6 Cu4 . . . . -179.6(4) ?
    C42 C41 N6 Cu4 . . . . 0.8(5) ?
    C36 Cu4 N6 C37 . . . . -27.8(6) ?
    N5 Cu4 N6 C37 . . . . 179.8(5) ?
    Cu3 Cu4 N6 C37 . . . . 50.3(5) ?
    C36 Cu4 N6 C41 . . . . 152.6(4) ?
    N5 Cu4 N6 C41 . . . . 0.2(3) ?
    Cu3 Cu4 N6 C41 . . . . -129.3(3) ?
    C14 C15 C10 C11 . . . . -0.1(9) ?
    C14 C15 C10 C8 . . . . 179.7(5) ?
    C12 C11 C10 C15 . . . . 0.1(8) ?
    C12 C11 C10 C8 . . . . -179.7(5) ?
    C7 C8 C10 C15 . . . . 151.7(5) ?
    C9 C8 C10 C15 . . . . -27.4(8) ?
    C7 C8 C10 C11 . . . . -28.5(8) ?
    C9 C8 C10 C11 . . . . 152.4(5) ?
    C45 C44 C43 C42 . . . . 0.1(8) ?
    N5 C42 C43 C44 . . . . -0.1(8) ?
    C41 C42 C43 C44 . . . . 179.9(5) ?
    C49 C48 C47 C46 . . . . -0.1(9) ?
    C51 C46 C47 C48 . . . . 0.2(8) ?
    C45 C46 C47 C48 . . . . 179.3(5) ?
    C41 N6 C37 C38 . . . . 1.1(9) ?
    Cu4 N6 C37 C38 . . . . -178.5(5) ?
    N6 C41 C40 C39 . . . . -2.3(9) ?
    C42 C41 C40 C39 . . . . 177.3(5) ?
    C23 N3 C19 C20 . . . . 1.3(8) ?
    Cu3 N3 C19 C20 . . . . 171.7(4) ?
    C26 C27 C29 C34 . . . . -152.8(6) ?
    C28 C27 C29 C34 . . . . 26.5(8) ?
    C26 C27 C29 C30 . . . . 27.7(8) ?
    C28 C27 C29 C30 . . . . -153.0(5) ?
    N3 C19 C20 C21 . . . . -1.8(9) ?
    C41 C40 C39 C38 . . . . 2.0(10) ?
    C34 C29 C30 C31 . . . . 0.2(9) ?
    C27 C29 C30 C31 . . . . 179.7(6) ?
    C47 C48 C49 C50 . . . . -0.6(9) ?
    C11 C12 C13 C14 . . . . 0.4(9) ?
    C10 C15 C14 C13 . . . . 0.3(9) ?
    C12 C13 C14 C15 . . . . -0.4(9) ?
    C47 C46 C51 C50 . . . . 0.2(8) ?
    C45 C46 C51 C50 . . . . -178.9(5) ?
    C29 C30 C31 C32 . . . . -0.9(12) ?
    C40 C39 C38 C37 . . . . -0.2(10) ?
    N6 C37 C38 C39 . . . . -1.3(10) ?
    C30 C31 C32 C33 . . . . 1.5(14) ?
    C5 N2 C1 C2 . . . . 2.4(10) ?
    Cu1 N2 C1 C2 . . . . 179.3(5) ?
    C3 C2 C1 N2 . . . . -2.7(12) ?
    C30 C29 C34 C33 . . . . -0.1(9) ?
    C27 C29 C34 C33 . . . . -179.6(5) ?
    C1 C2 C3 C4 . . . . 1.1(13) ?
    C48 C49 C50 C51 . . . . 1.0(10) ?
    C46 C51 C50 C49 . . . . -0.8(9) ?
    C2 C3 C4 C5 . . . . 0.7(13) ?
    N2 C5 C4 C3 . . . . -1.0(11) ?
    C6 C5 C4 C3 . . . . -178.7(7) ?
    C23 C53 C21 C20 . . . . -0.9(9) ?
    C19 C20 C21 C53 . . . . 1.5(9) ?
    C31 C32 C33 C34 . . . . -1.4(13) ?
    C29 C34 C33 C32 . . . . 0.7(11) ?
_iucr_refine_instructions_details
;
TITL S038 in Pbca
CELL 0.71073  32.1321   8.3615  34.8359  90.000  90.000  90.000
ZERR   8.00   0.0077   0.0021   0.0086   0.000   0.000   0.000
LATT 1
SYMM 0.5-X, -Y, 0.5+Z
SYMM -X, 0.5+Y, 0.5-Z
SYMM 0.5+X, 0.5-Y, -Z
SFAC C  H  N  Cu
UNIT 424 288 88 40
L.S. 30
ACTA
bond $h
FMAP 2
PLAN 20
conf
WGHT  0.042700  0.000000
FVAR  0.100520
MOLE 1
Cu5    4   0.292066  0.218267  0.146671 11.000000  0.045580  0.043390 =
           0.076270  0.002640  0.000000 -0.003330
Cu2    4   0.575404  0.295847  0.114668 11.000000  0.043160  0.057890 =
           0.062500  0.000920 -0.005870 -0.005340
Cu4    4   0.425879  0.442089  0.105087 11.000000  0.056560  0.060550 =
           0.064700  0.008220 -0.001380 -0.017670
Cu3    4   0.433205  0.126206  0.083800 11.000000  0.048670  0.070650 =
           0.054600  0.005590 -0.009670 -0.019780
Cu1    4   0.655244 -0.206787  0.134536 11.000000  0.041450  0.060800 =
           0.077310  0.003740  0.000300  0.002100
N4     3   0.398607 -0.054504  0.105982 11.000000  0.041630  0.040030 =
           0.045430 -0.001920 -0.003420 -0.004370
C16    1   0.626655 -0.012388  0.131245 11.000000  0.040340  0.045590 =
           0.048790  0.000430 -0.004600 -0.002100
N9     3   0.348120  0.278891  0.131779 11.000000  0.045030  0.044730 =
           0.084970  0.003060  0.003330  0.003330
C24    1   0.369629 -0.112715  0.081825 11.000000  0.038050  0.042170 =
           0.057620 -0.010550 -0.003630  0.004510
C35    1   0.262050  0.027111  0.151340 11.000000  0.039150  0.042530 =
           0.084060  0.002310  0.000150  0.003790
C42    1   0.486980  0.692754  0.105952 11.000000  0.042500  0.036930 =
           0.052490 -0.002060  0.013070  0.000090
N7     3   0.607388  0.101588  0.125321 11.000000  0.056780  0.059310 =
           0.061920 -0.000440 -0.009800 -0.013100
N10    3   0.259229  0.417189  0.152968 11.000000  0.051520  0.042480 =
           0.117240 -0.001520  0.002720 -0.002530
N2     3   0.690992 -0.289937  0.180684 11.000000  0.053590  0.057200 =
           0.069620  0.007180  0.010410  0.004870
N3     3   0.400270  0.064185  0.035873 11.000000  0.041430  0.059840 =
           0.042830 -0.003400 -0.003540 -0.001650
N8     3   0.518458  0.247937  0.102083 11.000000  0.041620  0.054400 =
           0.061360  0.003740 -0.010230 -0.006970
N5     3   0.468214  0.593536  0.130712 11.000000  0.044070  0.042390 =
           0.044280  0.004380  0.005400 -0.007360
C28    1   0.397846 -0.102965  0.142077 11.000000  0.049620  0.044040 =
           0.051960 -0.005630 -0.004430 -0.002080
AFIX 43
H28    2   0.418443 -0.064043  0.158340 11.000000 -1.200000
AFIX 0
C18    1   0.485462  0.210809  0.094877 11.000000  0.048550  0.054540 =
           0.039180  0.003110  0.000240 -0.003530
C25    1   0.339318 -0.213718  0.094606 11.000000  0.045770  0.063130 =
           0.077810 -0.008460 -0.009320 -0.017100
AFIX 43
H25    2   0.318974 -0.249904  0.077720 11.000000 -1.200000
AFIX 0
N1     3   0.715979 -0.193438  0.112685 11.000000  0.040240  0.051050 =
           0.058090 -0.002900 -0.003440 -0.000940
C17    1   0.601202  0.494562  0.115893 11.000000  0.034030  0.043180 =
           0.117440 -0.009020 -0.000610 -0.008710
C45    1   0.509096  0.700603  0.182551 11.000000  0.040080  0.041300 =
           0.054510 -0.003130  0.004250 -0.001140
C52    1   0.478890  0.600292  0.167360 11.000000  0.052040  0.042810 =
           0.052600  0.010010  0.007120 -0.001310
AFIX 43
H52    2   0.465070  0.532514  0.184259 11.000000 -1.200000
AFIX 0
C36    1   0.378823  0.331487  0.121201 11.000000  0.043850  0.050030 =
           0.061540  0.006090 -0.006560  0.002520
C23    1   0.373694 -0.056105  0.041796 11.000000  0.044920  0.052480 =
           0.048130 -0.007300 -0.009040  0.004180
C7     1   0.798134 -0.141974  0.093629 11.000000  0.031620  0.082530 =
           0.082370 -0.015970  0.003330 -0.008790
AFIX 43
H7     2   0.826041 -0.126221  0.087646 11.000000 -1.200000
AFIX 0
N11    3   0.621560 -0.393582  0.118731 11.000000  0.051960  0.064500 =
           0.139930 -0.010580  0.006600  0.015820
C6     1   0.746129 -0.224401  0.138183 11.000000  0.044090  0.056000 =
           0.059810 -0.011330 -0.003520  0.000080
C44    1   0.528079  0.801908  0.156334 11.000000  0.047630  0.054350 =
           0.063720 -0.003600  0.007440 -0.014000
AFIX 43
H44    2   0.548409  0.872991  0.164700 11.000000 -1.200000
AFIX 0
C11    1   0.812507  0.038771  0.019467 11.000000  0.051180  0.056590 =
           0.082240 -0.008960  0.015510 -0.002670
AFIX 43
H11    2   0.831023  0.063495  0.039108 11.000000 -1.200000
AFIX 0
C22    1   0.787625 -0.196211  0.128733 11.000000  0.039180  0.084480 =
           0.066280 -0.002980 -0.007630 -0.004370
AFIX 43
H22    2   0.808298 -0.215049  0.146862 11.000000 -1.200000
AFIX 0
C8     1   0.767849 -0.109196  0.066204 11.000000  0.037400  0.047330 =
           0.068680 -0.011960  0.005830 -0.005000
C53    1   0.352571 -0.125502  0.011222 11.000000  0.069190  0.063410 =
           0.071240 -0.009680 -0.017900 -0.007010
AFIX 43
H53    2   0.333937 -0.208798  0.015415 11.000000 -1.200000
AFIX 0
C27    1   0.368636 -0.207861  0.157793 11.000000  0.044010  0.041540 =
           0.065740 -0.000430  0.010000  0.004390
C46    1   0.519507  0.701735  0.223691 11.000000  0.056100  0.042210 =
           0.049810 -0.005740  0.001700 -0.001010
C41    1   0.473485  0.681414  0.065758 11.000000  0.042360  0.048050 =
           0.047380  0.006350  0.012180  0.004020
C15    1   0.751034 -0.084286 -0.002830 11.000000  0.059940  0.074650 =
           0.071140 -0.009790  0.017190 -0.013940
AFIX 43
H15    2   0.727234 -0.144590  0.001784 11.000000 -1.200000
AFIX 0
C9     1   0.727120 -0.137852  0.078563 11.000000  0.032570  0.056050 =
           0.072390 -0.005650 -0.009310  0.001040
AFIX 43
H9     2   0.705868 -0.115860  0.061226 11.000000 -1.200000
AFIX 0
C5     1   0.732289 -0.286667  0.175565 11.000000  0.049890  0.059570 =
           0.066760 -0.005590 -0.010780  0.002120
C26    1   0.338649 -0.262612  0.132487 11.000000  0.056860  0.046310 =
           0.090930  0.005140  0.007330 -0.014420
AFIX 43
H26    2   0.318053 -0.332293  0.140976 11.000000 -1.200000
AFIX 0
C12    1   0.820261  0.091726 -0.017252 11.000000  0.056200  0.057880 =
           0.117280 -0.004120  0.028860 -0.002030
AFIX 43
H12    2   0.843945  0.152336 -0.022134 11.000000 -1.200000
AFIX 0
N6     3   0.444792  0.569470  0.058240 11.000000  0.050790  0.058690 =
           0.053360  0.005850 -0.008960 -0.002740
C10    1   0.777005 -0.051891  0.027446 11.000000  0.039420  0.050670 =
           0.069260 -0.012000  0.012770 -0.002080
C48    1   0.568477  0.749037  0.274711 11.000000  0.075470  0.075950 =
           0.073120 -0.005690 -0.018390  0.004980
AFIX 43
H48    2   0.594965  0.779113  0.282691 11.000000 -1.200000
AFIX 0
C43    1   0.517297  0.798748  0.118250 11.000000  0.062930  0.052230 =
           0.053360  0.006930  0.010180 -0.013340
AFIX 43
H43    2   0.530206  0.867053  0.100868 11.000000 -1.200000
AFIX 0
C47    1   0.558737  0.746229  0.236490 11.000000  0.047530  0.067780 =
           0.065550 -0.001350  0.001550  0.003180
AFIX 43
H47    2   0.578916  0.774862  0.218628 11.000000 -1.200000
AFIX 0
C37    1   0.432037  0.552548  0.021895 11.000000  0.067440  0.082490 =
           0.066640  0.006050 -0.010850 -0.008580
AFIX 43
H37    2   0.411778  0.476016  0.016786 11.000000 -1.200000
AFIX 0
C40    1   0.488828  0.776877  0.036782 11.000000  0.082230  0.078770 =
           0.054920 -0.000110  0.016090 -0.014810
AFIX 43
H40    2   0.508008  0.856633  0.042548 11.000000 -1.200000
AFIX 0
C19    1   0.406495  0.115644  0.000059 11.000000  0.055620  0.081500 =
           0.056980 -0.001530 -0.004440  0.001100
AFIX 43
H19    2   0.425519  0.197946 -0.003755 11.000000 -1.200000
AFIX 0
C29    1   0.369600 -0.254991  0.198581 11.000000  0.055650  0.056120 =
           0.057490  0.009500  0.013930  0.012200
C20    1   0.386409  0.054052 -0.031569 11.000000  0.085640  0.089300 =
           0.047040 -0.006670 -0.007470  0.016940
AFIX 43
H20    2   0.390854  0.094411 -0.056106 11.000000 -1.200000
AFIX 0
C39    1   0.476197  0.755721 -0.000284 11.000000  0.093210  0.087610 =
           0.059360  0.015710  0.017700 -0.000840
AFIX 43
H39    2   0.487296  0.818375 -0.019822 11.000000 -1.200000
AFIX 0
C2     1   0.701499 -0.405736  0.242782 11.000000  0.092940  0.129930 =
           0.080890  0.031050 -0.003500  0.004310
AFIX 43
H2     2   0.690006 -0.443368  0.265557 11.000000 -1.200000
AFIX 0
C30    1   0.353497 -0.399905  0.210555 11.000000  0.087730  0.055390 =
           0.112440  0.021910  0.040430  0.003290
AFIX 43
H30    2   0.341657 -0.469429  0.192807 11.000000 -1.200000
AFIX 0
C49    1   0.538972  0.707313  0.300984 11.000000  0.115790  0.056200 =
           0.056410 -0.005910 -0.015960  0.011110
AFIX 43
H49    2   0.545607  0.708244  0.326968 11.000000 -1.200000
AFIX 0
C13    1   0.793605  0.056404 -0.046645 11.000000  0.077510  0.070860 =
           0.084950  0.001930  0.035120  0.004780
AFIX 43
H13    2   0.799269  0.092229 -0.071373 11.000000 -1.200000
AFIX 0
C14    1   0.758366 -0.032331 -0.039527 11.000000  0.075030  0.082360 =
           0.066940 -0.011240  0.011620 -0.005940
AFIX 43
H14    2   0.739888 -0.056567 -0.059234 11.000000 -1.200000
AFIX 0
C51    1   0.490486  0.660747  0.251428 11.000000  0.076760  0.070440 =
           0.057220 -0.001000 -0.000920 -0.018190
AFIX 43
H51    2   0.463903  0.630033  0.243867 11.000000 -1.200000
AFIX 0
C31    1   0.355001 -0.441258  0.248809 11.000000  0.102140  0.111050 =
           0.138590  0.066690  0.052820  0.032280
AFIX 43
H31    2   0.343767 -0.538296  0.256736 11.000000 -1.200000
AFIX 0
C38    1   0.446988  0.641181 -0.008401 11.000000  0.081400  0.096920 =
           0.046830  0.005130 -0.004560  0.000540
AFIX 43
H38    2   0.437662  0.624066 -0.033338 11.000000 -1.200000
AFIX 0
C32    1   0.372522 -0.343110  0.274931 11.000000  0.091370  0.164650 =
           0.079020  0.055780  0.031910  0.047150
AFIX 43
H32    2   0.373906 -0.373597  0.300573 11.000000 -1.200000
AFIX 0
C1     1   0.676878 -0.351020  0.213365 11.000000  0.066130  0.076510 =
           0.090160  0.022480  0.005120  0.006680
AFIX 43
H1     2   0.648190 -0.357205  0.216571 11.000000 -1.200000
AFIX 0
C34    1   0.386975 -0.155636  0.225803 11.000000  0.092180  0.088460 =
           0.054900  0.009960  0.010840  0.005580
AFIX 43
H34    2   0.398048 -0.057564  0.218436 11.000000 -1.200000
AFIX 0
C3     1   0.743323 -0.402630  0.237244 11.000000  0.084950  0.166110 =
           0.103310  0.065600 -0.029870 -0.007450
AFIX 43
H3     2   0.761266 -0.440083  0.256164 11.000000 -1.200000
AFIX 0
C50    1   0.500109  0.664477  0.289844 11.000000  0.098150  0.081300 =
           0.059640  0.003670  0.008850 -0.013330
AFIX 43
H50    2   0.480124  0.637828  0.308064 11.000000 -1.200000
AFIX 0
C4     1   0.758632 -0.344057  0.203680 11.000000  0.056600  0.144020 =
           0.097340  0.039680 -0.020750 -0.013430
AFIX 43
H4     2   0.787234 -0.342638  0.199608 11.000000 -1.200000
AFIX 0
C21    1   0.359511 -0.070001 -0.024884 11.000000  0.087840  0.081430 =
           0.062720 -0.019850 -0.030490  0.005840
AFIX 43
H21    2   0.345734 -0.117149 -0.045454 11.000000 -1.200000
AFIX 0
C33    1   0.388048 -0.200503  0.263764 11.000000  0.107690  0.146040 =
           0.066570  0.002540  0.013380  0.022360
AFIX 43
H33    2   0.399574 -0.131983  0.281908 11.000000 -1.200000
AFIX 0
Q1     1   0.657600 -0.311500  0.134500 11.000000  0.050000      0.57
Q2     1   0.572400  0.191700  0.113300 11.000000  0.050000      0.56
Q3     1   0.292100  0.327400  0.147500 11.000000  0.050000      0.52
Q4     1   0.283500  0.216500  0.121300 11.000000  0.050000      0.39
Q5     1   0.420900  0.315100  0.106000 11.000000  0.050000      0.38
Q6     1   0.577900  0.429600  0.111600 11.000000  0.050000      0.38
Q7     1   0.589100  0.187700  0.142000 11.000000  0.050000      0.37
Q8     1   0.435800  0.027600  0.087700 11.000000  0.050000      0.36
Q9     1   0.411900  0.043400  0.109000 11.000000  0.050000      0.34
Q10    1   0.569600  0.291700  0.142100 11.000000  0.050000      0.34
Q11    1   0.653100 -0.069500  0.136000 11.000000  0.050000      0.33
Q12    1   0.261500  0.137900  0.148500 11.000000  0.050000      0.33
Q13    1   0.448700  0.124900  0.104400 11.000000  0.050000      0.32
Q14    1   0.420100  0.122100  0.057200 11.000000  0.050000      0.32
Q15    1   0.293700  0.108700  0.149000 11.000000  0.050000      0.32
Q16    1   0.429600  0.569000  0.105500 11.000000  0.050000      0.30
Q17    1   0.559600  0.410600  0.134900 11.000000  0.050000      0.30
Q18    1   0.410900  0.453600  0.129800 11.000000  0.050000      0.30
Q19    1   0.638700 -0.302400  0.113600 11.000000  0.050000      0.30
Q20    1   0.459800  0.389800  0.100700 11.000000  0.050000      0.29
HKLF 4
END
;
data_global
_journal_date_recd_electronic     2011-10-06
_journal_date_accepted     2011-11-01
_journal_name_full     'Acta Crystallographica, Section E'
_journal_year     2011
_journal_volume     67
_journal_issue     12
_journal_page_first     m1706
_journal_page_last     m1707
_journal_paper_category     QM
_journal_coeditor_code     VN2020
loop_
    _publ_contact_author_name
    _publ_contact_author_address
    'Shuxin Cui'
;
College of Chemistry and Chemical Engineering,
Mu Danjiang Normal University
Mu Danjiang, 157012
People's Republic of China
;
    'Jingping Zhang'
;
Faculty of Chemistry
Northeast Normal University
Changchun, 130024
People's Republic of China
;
_publ_contact_author_email     cuisx981@yahoo.cn
_publ_contact_author_fax     '86-453-6511202'
_publ_contact_author_phone     '86-453-6511202'
_publ_section_title
;\
Poly[pentakis(\m-cyanido-\k^2^<i>N</i>:<i>C</i>)tris(5-phenyl-2,2'-bipyridine-\
\k^2^<i>N</i>,<i>N</i>')pentacopper(I)]
;
loop_
    _publ_author_name
    _publ_author_address
    'Shuxin Cui'
;
College of Chemistry and Chemical Engineering
Mu Danjiang Normal University
Mu Danjiang 157012
People's Republic of China
;
    'Minghui Zuo'
;
College of Chemistry and Chemical Engineering
Mu Danjiang Normal University
Mu Danjiang 157012
People's Republic of China
;
    'Jingping Zhang'
;
Faculty of Chemistry
Northeast Normal University
Changchun 130024
People's Republic of China
;
    'Yulong Zhao'
;
Faculty of Chemistry
Northeast Normal University
Changchun 130024
People's Republic of China
;
    'Rongxin Tan'
;
College of Chemistry and Chemical Engineering
Mu Danjiang Normal University
Mu Danjiang 157012
People's Republic of China
;
    'Shujuan Liu'
;
College of Chemistry and Chemical Engineering
Mu Danjiang Normal University
Mu Danjiang 157012
People's Republic of China
;
    'Shuangyue Su'
;
College of Chemistry and Chemical Engineering
Mu Danjiang Normal University
Mu Danjiang 157012
People's Republic of China
;
