# Supplementary material for: Poly[penta­kis­(μ-cyanido-κ2 N:C)tris­(5-phenyl-2,2′-bipyridine-κ2 N,N′)penta­copper(I)]
Source: Acta Crystallogr Sect E Struct Rep Online. 2011 Nov 9;67(Pt 12):m1706–7. doi: 10.1107/S1600536811045910 (PMC3238629; doi:10.1107/S1600536811045910)
Supplement: Supplementary file 2 [file e-67-m1706-Isup2.hkl]

# 
# h,k,l, Fc-squared, Fo-squared, sigma(Fo-squared) and status flag 
# 
data_I
_shelx_title ' S038 in Pbca' 
_shelx_refln_list_code          4 
_shelx_F_calc_maximum      972.13 
_exptl_crystal_F_000      4608.00 
_reflns_d_resolution_high  0.8057 
 
loop_ 
 _symmetry_equiv_pos_as_xyz 
 'x, y, z' 
 '-x+1/2, -y, z+1/2' 
 '-x, y+1/2, -z+1/2' 
 'x+1/2, -y+1/2, -z' 
 '-x, -y, -z' 
 'x-1/2, y, -z-1/2' 
 'x, -y-1/2, z-1/2' 
 '-x-1/2, y-1/2, z' 
 
_cell_length_a    32.1321 
_cell_length_b     8.3615 
_cell_length_c    34.8359 
_cell_angle_alpha  90.000 
_cell_angle_beta   90.000 
_cell_angle_gamma  90.000 
 
_shelx_F_squared_multiplier     1.000 
 
loop_ 
 _refln_index_h 
 _refln_index_k 
 _refln_index_l 
 _refln_F_squared_calc 
 _refln_F_squared_meas 
 _refln_F_squared_sigma 
 _refln_observed_status 
   4   0   0     1783.44     2285.46    113.03 o 
   6   0   0   101334.38   107387.98   6745.27 o 
   8   0   0     3221.66     3589.23    210.01 o 
  10   0   0     4062.09     4352.17    252.25 o 
  12   0   0    43065.23    41386.82   1837.50 o 
  14   0   0   279894.56   275144.47   6728.69 o 
  16   0   0     5036.67     5510.74    609.91 o 
  18   0   0     9698.91    10374.16    640.91 o 
  20   0   0    14964.41    13859.06   1084.47 o 
  22   0   0   219512.38   223958.45   8040.67 o 
  24   0   0     1225.10     1472.93    330.64 o 
  26   0   0     4266.59     3684.50    675.94 o 
  28   0   0     6558.70     5718.24    856.05 o 
  30   0   0     1297.12     1209.36    511.65 o 
  32   0   0       31.13     -269.19    427.53 o 
  34   0   0     4760.84     3241.13    821.42 o 
  36   0   0    21531.19    22967.98   1779.41 o 
  38   0   0     4965.14     5718.24   1007.47 o 
   2   1   0    17257.88    19420.17    548.23 o 
   4   1   0   112342.70   125234.70   2665.01 o 
   6   1   0   194831.75   216771.39   4108.63 o 
   8   1   0    11125.56    11350.46    296.59 o 
  10   1   0    18312.03    18132.80    435.85 o 
  12   1   0    41267.88    40574.22    791.51 o 
  14   1   0      646.73      606.53    127.61 o 
  16   1   0     1451.67     1179.81    132.72 o 
  18   1   0    32623.68    29174.39    654.98 o 
  20   1   0    37351.05    33670.55    754.15 o 
  22   1   0     7900.09     7395.99    342.49 o 
  24   1   0     7507.02     6720.86    418.44 o 
  26   1   0       29.28       17.10    220.64 o 
  28   1   0      666.38      439.56    310.27 o 
  30   1   0     1027.00      902.25    380.49 o 
  32   1   0     3226.47     2781.57    512.14 o 
  34   1   0    14070.97    13960.13    987.62 o 
  36   1   0     2124.23     2149.42    517.76 o 
  38   1   0      674.72      828.86    431.02 o 
   0   2   0   450780.50   501292.91  15183.13 o 
   2   2   0    12633.30    12978.15    450.15 o 
   4   2   0    67334.71    76298.13   2005.45 o 
   6   2   0   264948.91   297609.50   7415.97 o 
   8   2   0     2731.69     2479.23    152.70 o 
  10   2   0      390.38      362.17     92.86 o 
  12   2   0        7.45       57.46     77.16 o 
  14   2   0    93029.62    93389.59   1890.20 o 
  16   2   0    35878.79    35197.98    815.70 o 
  18   2   0      105.36      210.65     98.61 o 
  20   2   0      563.11      604.85    125.69 o 
  22   2   0    46249.41    44559.52   1055.18 o 
  24   2   0     6859.64     6758.05    431.11 o 
  26   2   0      325.86      648.85    436.12 o 
  28   2   0     1177.80     1270.95    351.42 o 
  30   2   0     4578.35     3084.71    535.90 o 
  32   2   0       13.79      -29.79    475.53 o 
  34   2   0       14.56      234.03    551.73 o 
  36   2   0     2558.68     1785.59    730.37 o 
  38   2   0     1533.94     1757.76    506.28 o 
   2   3   0      283.13      379.77    182.01 o 
   4   3   0   123132.64   119309.00   3122.86 o 
   6   3   0       25.50        3.40    114.00 o 
   8   3   0    39784.56    41181.25   1513.14 o 
  10   3   0   143835.84   148467.61   3851.64 o 
  12   3   0      173.33       86.07    140.99 o 
  14   3   0      179.79      185.73    104.53 o 
  16   3   0     4006.15     4125.62    247.53 o 
  18   3   0   134789.11   135870.23   2744.88 o 
  20   3   0     1082.58     1142.99    201.03 o 
  22   3   0    14761.00    14370.16    504.17 o 
  24   3   0     3773.82     3706.49    343.90 o 
  26   3   0     2104.51     2698.68    370.83 o 
  28   3   0      239.32      137.84    261.48 o 
  30   3   0     1982.73     1564.86    599.24 o 
  32   3   0     5580.20     4908.10    652.74 o 
  34   3   0      216.86     -249.87    312.49 o 
  36   3   0      337.71     -295.42    295.42 o 
  38   3   0       22.47      -11.29    411.20 o 
   0   4   0     8219.28     8395.27    799.64 o 
   2   4   0    10316.31     9915.58    481.60 o 
   4   4   0     1212.90     1335.58    217.55 o 
   6   4   0    17773.45    17525.45    676.82 o 
   8   4   0        2.63      -56.16    120.91 o 
  10   4   0     4333.99     4601.75    553.73 o 
  12   4   0      424.07      613.19    155.82 o 
  14   4   0     5674.26     5801.17    419.33 o 
  16   4   0    23163.59    23317.07    743.26 o 
  18   4   0     4317.74     4901.80    409.50 o 
  20   4   0     1736.92     1607.23    293.67 o 
  22   4   0     2896.18     2616.22    303.54 o 
  24   4   0    10347.34    10938.55    662.01 o 
  26   4   0      183.06      323.74    347.83 o 
  28   4   0     1125.80     1217.80    460.59 o 
  30   4   0     5171.43     5512.54    690.20 o 
  32   4   0      581.17      480.47    374.96 o 
  34   4   0      462.41      240.46    393.50 o 
  36   4   0      181.43      -23.79    332.60 o 
   2   5   0     3342.84     3570.89    437.64 o 
   4   5   0     4170.96     4561.19    406.83 o 
   6   5   0     7805.76     7850.24    666.61 o 
   8   5   0     8089.92     7517.49    494.09 o 
  10   5   0      435.09       23.80    171.91 o 
  12   5   0        1.21      331.63    175.26 o 
  14   5   0      124.48      -51.75    267.83 o 
  16   5   0     3609.28     3921.80    343.59 o 
  18   5   0     3939.22     4269.19    438.62 o 
  20   5   0       15.68      317.36    222.21 o 
  22   5   0       96.36      172.96    236.98 o 
  24   5   0     2515.19     2465.14    487.87 o 
  26   5   0     1357.72      649.22    551.24 o 
  28   5   0        2.92      248.85    378.54 o 
  30   5   0     2644.54     2770.42   1267.75 o 
  32   5   0     1165.67     1414.22    608.64 o 
  34   5   0       34.88     -335.49    359.25 o 
   0   6   0    28259.35    27615.42   1841.75 o 
   2   6   0      305.94      287.35    279.42 o 
   4   6   0      144.93      319.98    272.65 o 
   6   6   0     3080.43     2191.41    650.70 o 
   8   6   0     1633.64     1413.21    275.45 o 
  10   6   0     1930.66     2155.25    325.07 o 
  12   6   0      261.50      453.81    245.24 o 
  14   6   0      449.25      570.55    212.94 o 
  16   6   0        6.74     -105.59    229.50 o 
  18   6   0       91.86      -81.24    220.33 o 
  20   6   0      492.98      286.28    246.55 o 
  22   6   0     1646.70     1209.98    431.39 o 
  24   6   0      343.40      297.51    366.53 o 
  26   6   0     1049.65     1445.89    764.02 o 
  28   6   0      155.18     -144.49    547.28 o 
  30   6   0       89.28      -13.48    363.42 o 
  32   6   0       12.26      501.76    387.72 o 
   2   7   0      539.08      232.98    434.95 o 
   4   7   0     1940.41     2371.25    513.63 o 
   6   7   0     1904.03     1852.19    404.54 o 
   8   7   0     2738.82     3442.84    513.14 o 
  10   7   0     2446.97     2655.17    465.35 o 
  12   7   0     2291.03     2778.58    585.82 o 
  14   7   0     3934.61     3976.50    474.72 o 
  16   7   0      175.80      -24.09    252.33 o 
  18   7   0      364.33      593.65    319.90 o 
  20   7   0     1628.33     1837.51    408.23 o 
  22   7   0      109.28        7.65    361.58 o 
  24   7   0      113.17     -233.70    406.70 o 
  26   7   0      636.32     1659.66    751.15 o 
  28   7   0      799.42      224.65    685.83 o 
   0   8   0     7330.34     8244.84   1155.92 o 
   2   8   0      540.59      633.07    330.41 o 
   4   8   0       64.01     -275.62    275.62 o 
   6   8   0        4.55     -149.84    246.32 o 
   8   8   0      232.00      -30.80    281.56 o 
  10   8   0      431.30     1023.51    371.55 o 
  12   8   0     1454.77     2232.67    726.41 o 
  14   8   0     1019.77     1494.45    498.05 o 
  16   8   0      416.45      662.56    566.08 o 
  18   8   0      676.12      534.93    390.80 o 
  20   8   0      400.63      213.13    320.77 o 
  22   8   0      831.58      794.75    821.91 o 
  24   8   0      244.17     -257.39    450.79 o 
   2   9   0       45.14       68.16    389.43 o 
   4   9   0     3874.83     4816.63    692.59 o 
   6   9   0        2.10      610.26    509.67 o 
   8   9   0     1323.79     1781.22    442.68 o 
  10   9   0     1308.15     1641.84    679.90 o 
  12   9   0      447.34     1043.10    591.82 o 
  14   9   0      112.18      168.20    416.65 o 
  16   9   0      145.26      455.79    395.99 o 
  18   9   0     1650.44     2146.90    539.37 o 
   0  10   0     3500.90     4882.97   1051.02 o 
   2  10   0        4.40      268.43    349.83 o 
   4  10   0      109.20      161.86    471.08 o 
   6  10   0      842.29     1460.17    434.96 o 
   8  10   0      210.00     1305.36    556.19 o 
  10  10   0        6.45     1510.22    550.25 o 
   1   1   1      150.48      196.92     39.03 o 
   2   1   1      344.50      434.76     63.81 o 
   3   1   1    15777.58    16151.81    303.04 o 
   4   1   1     2382.28     2394.95     76.44 o 
   5   1   1    57318.82    61004.41    893.87 o 
   6   1   1     1744.22     1747.93     69.97 o 
   7   1   1    99439.03   108554.16   1484.43 o 
   8   1   1    63921.54    70464.99    987.39 o 
   9   1   1    27874.94    30022.70    459.59 o 
  10   1   1     2314.56     2596.44     97.54 o 
  11   1   1     5070.72     5056.27    133.01 o 
  12   1   1    11368.73    11122.23    215.42 o 
  13   1   1     3785.68     3821.53    121.71 o 
  14   1   1    10296.56     9769.54    201.91 o 
  15   1   1     1600.80     1513.84     96.88 o 
  16   1   1     4904.84     4924.09    154.07 o 
  17   1   1       39.22       45.95     64.62 o 
  18   1   1       59.70      218.05     76.12 o 
  19   1   1    22098.32    20850.14    370.36 o 
  20   1   1     1026.62     1098.81    108.95 o 
  21   1   1     1887.94     1984.44    133.50 o 
  22   1   1     1222.84     1245.01    126.09 o 
  23   1   1      450.43      492.26    118.78 o 
  24   1   1     1531.11     1509.64    168.79 o 
  25   1   1     4544.07     4733.81    290.95 o 
  26   1   1        6.43      324.18    193.13 o 
  27   1   1     3285.57     3952.11    363.16 o 
  28   1   1     2965.27     3364.80    343.16 o 
  29   1   1      131.07      142.44    207.41 o 
  30   1   1      104.16      -65.82    224.84 o 
  31   1   1     3245.71     3064.30    374.12 o 
  32   1   1      426.50      552.10    313.83 o 
  33   1   1     1091.59      884.81    292.59 o 
  34   1   1       69.94     -264.15    264.15 o 
  35   1   1      112.66      169.78    265.71 o 
  36   1   1      204.89      427.95    270.53 o 
  37   1   1      366.26      -92.06    277.94 o 
  38   1   1       33.14      -74.61    261.34 o 
  39   1   1      269.58      279.77    340.77 o 
   0   2   1    18816.24    20493.38    638.49 o 
   1   2   1    27323.84    26430.31    553.84 o 
   2   2   1     7213.46     7798.71    224.84 o 
   3   2   1     2058.49     2043.75    139.55 o 
   4   2   1    81790.28    88181.41   1623.49 o 
   5   2   1   258023.34   290328.38   5116.03 o 
   6   2   1    38247.59    41615.61    905.41 o 
   7   2   1    18854.33    19836.73    383.76 o 
   8   2   1     1562.65     1672.47     98.30 o 
   9   2   1     4495.46     4439.10    139.18 o 
  10   2   1      914.48      932.86     79.01 o 
  11   2   1    15576.85    15383.98    292.65 o 
  12   2   1     8018.23     7719.07    189.59 o 
  13   2   1     5595.48     5266.15    160.50 o 
  14   2   1      895.43     1005.08     89.51 o 
  15   2   1    18107.76    17690.42    338.41 o 
  16   2   1     9927.03     9334.79    227.21 o 
  17   2   1      587.42      669.70     83.71 o 
  18   2   1       49.45      171.23     70.32 o 
  19   2   1     4273.11     4247.65    158.58 o 
  20   2   1     1634.41     1931.31    141.91 o 
  21   2   1    11293.24    11010.67    273.12 o 
  22   2   1      201.89      208.54     91.64 o 
  23   2   1     1125.04     1070.92    141.94 o 
  24   2   1      672.98      682.26    159.97 o 
  25   2   1     2545.60     2528.99    237.89 o 
  26   2   1     7450.41     6890.96    356.57 o 
  27   2   1     1520.59     1402.33    209.06 o 
  28   2   1       12.44      -94.39    171.54 o 
  29   2   1      919.06      668.87    221.88 o 
  30   2   1      530.58      640.00    239.38 o 
  31   2   1       13.63      -22.09    205.95 o 
  32   2   1        1.66     -218.47    218.47 o 
  33   2   1      261.21      230.46    265.90 o 
  34   2   1     1995.30     2275.06    356.02 o 
  35   2   1      514.47      587.16    353.26 o 
  36   2   1        0.16      275.12    254.84 o 
  37   2   1        6.57     -182.73    242.00 o 
  38   2   1      730.77      376.19    464.82 o 
  39   2   1       59.88      763.55    361.51 o 
   1   3   1    19203.91    18418.68    455.80 o 
   2   3   1    24880.10    24104.36    556.57 o 
   3   3   1     6318.32     5897.29    253.59 o 
   4   3   1    13056.55    11956.50    343.01 o 
   5   3   1     6111.72     5821.01    237.40 o 
   6   3   1    27962.55    26706.56    605.65 o 
   7   3   1     8350.81     8534.76    456.52 o 
   8   3   1    48376.08    47816.51    975.49 o 
   9   3   1     3662.10     3664.35    184.39 o 
  10   3   1    20417.54    20249.97    506.55 o 
  11   3   1      550.71      750.58     98.11 o 
  12   3   1     1172.29     1130.40    115.41 o 
  13   3   1    20334.72    18926.86    392.45 o 
  14   3   1    21087.06    20073.36    390.33 o 
  15   3   1      686.30      634.57     95.11 o 
  16   3   1    21120.72    21085.11    410.93 o 
  17   3   1     2916.83     2909.81    187.82 o 
  18   3   1    12527.70    12090.25    297.97 o 
  19   3   1     8127.85     8409.26    327.38 o 
  20   3   1      679.66      800.99    119.82 o 
  21   3   1     1478.27     1633.31    154.87 o 
  22   3   1    10534.02     9981.32    314.36 o 
  23   3   1     2999.23     3042.33    203.64 o 
  24   3   1      636.17      765.28    159.37 o 
  25   3   1      454.49      153.43    156.70 o 
  26   3   1       58.40      108.25    164.24 o 
  27   3   1      106.77      -70.98    157.39 o 
  28   3   1      499.35      513.86    194.65 o 
  29   3   1      262.28       57.90    194.12 o 
  30   3   1     6791.42     6294.68    483.64 o 
  31   3   1      638.95      987.62    276.60 o 
  32   3   1      668.52     1037.21    301.24 o 
  33   3   1      303.02      662.40    262.98 o 
  34   3   1      377.02      977.12    287.35 o 
  35   3   1      811.76      523.73    269.04 o 
  36   3   1        0.50       -7.20    239.07 o 
  37   3   1       44.90      686.95    355.93 o 
  38   3   1      348.52      515.44    297.26 o 
   0   4   1      252.96      103.12    177.48 o 
   1   4   1    54414.52    52168.64   1196.26 o 
   2   4   1      672.25      803.87    150.93 o 
   3   4   1    23737.54    21628.29    552.91 o 
   4   4   1    38183.43    37073.26    829.02 o 
   5   4   1     2441.75     2157.33    180.79 o 
   6   4   1     2195.79     2149.51    179.95 o 
   7   4   1     5873.73     6081.97    279.65 o 
   8   4   1     1345.50     1339.39    152.13 o 
   9   4   1    35460.25    32747.82    755.63 o 
  10   4   1    37663.51    36776.57    830.53 o 
  11   4   1     5157.30     5044.20    247.03 o 
  12   4   1     1943.92     2150.20    193.96 o 
  13   4   1     3863.59     4374.43    229.10 o 
  14   4   1      105.84      -18.96     95.05 o 
  15   4   1    45823.64    45135.64    859.68 o 
  16   4   1     6206.96     6007.29    293.61 o 
  17   4   1    12171.06    12042.47    392.06 o 
  18   4   1       99.05       72.15    111.31 o 
  19   4   1      653.05      572.00    155.75 o 
  20   4   1      116.62     -131.01    131.01 o 
  21   4   1      145.13      107.31    134.09 o 
  22   4   1     1067.91      886.82    170.72 o 
  23   4   1    21743.08    20957.81    764.52 o 
  24   4   1      739.03      659.62    206.09 o 
  25   4   1     2219.54     2422.31    267.49 o 
  26   4   1     3301.01     2979.08    278.50 o 
  27   4   1       25.72      -50.83    175.39 o 
  28   4   1      366.59      301.40    197.13 o 
  29   4   1     5392.71     5003.74    372.82 o 
  30   4   1     1020.08      911.14    238.57 o 
  31   4   1     1467.24     1680.80    309.68 o 
  32   4   1     1888.15     2198.73    358.92 o 
  33   4   1      146.93      502.39    271.52 o 
  34   4   1       12.17      -93.10    246.69 o 
  35   4   1       94.73      495.70    269.14 o 
  36   4   1      254.04      127.87    264.96 o 
   1   5   1     2306.25     1980.38    246.51 o 
   2   5   1     1084.39     1138.06    184.46 o 
   3   5   1     7145.77     6411.78    388.96 o 
   4   5   1     1946.63     1890.31    221.35 o 
   5   5   1    47376.04    47139.91   1153.73 o 
   6   5   1    25704.76    23933.48    641.02 o 
   7   5   1     8905.13     8507.73    370.84 o 
   8   5   1    22190.64    21576.29    598.85 o 
   9   5   1      458.47      674.80    150.25 o 
  10   5   1      279.44      126.03    124.40 o 
  11   5   1     8342.85     8549.82    372.15 o 
  12   5   1     2030.17     1974.08    188.06 o 
  13   5   1      946.30      811.26    140.08 o 
  14   5   1     1622.92     1648.28    163.17 o 
  15   5   1     2742.72     2866.30    205.88 o 
  16   5   1     6484.83     6032.28    282.64 o 
  17   5   1     2482.83     2590.87    245.54 o 
  18   5   1     1128.50     1432.19    215.05 o 
  19   5   1     4587.31     4397.65    311.02 o 
  20   5   1      304.91      273.20    166.95 o 
  21   5   1      175.47       40.72    149.56 o 
  22   5   1     1995.51     1626.71    390.25 o 
  23   5   1       15.97     -198.19    198.19 o 
  24   5   1        0.28     -171.99    233.97 o 
  25   5   1     1773.38     1247.36    304.94 o 
  26   5   1        0.42     -273.56    273.56 o 
  27   5   1     2090.18     1868.46    526.72 o 
  28   5   1      624.91      520.02    325.26 o 
  29   5   1      499.90      365.11    258.74 o 
  30   5   1     7005.14     6644.15    527.73 o 
  31   5   1      364.91      257.27    259.16 o 
  32   5   1       50.51      526.83    350.21 o 
  33   5   1     1430.99     1404.50    421.98 o 
  34   5   1      782.69      977.03    407.30 o 
   0   6   1    14853.33    13559.82    970.85 o 
   1   6   1     5978.46     5990.58    444.15 o 
   2   6   1    10616.36    10991.40    571.54 o 
   3   6   1     3439.83     3540.24    478.60 o 
   4   6   1    26266.43    25839.79    871.83 o 
   5   6   1     3172.23     3173.09    420.68 o 
   6   6   1     4091.65     3860.30    315.34 o 
   7   6   1       13.75     -124.73    124.73 o 
   8   6   1     2287.18     2463.36    266.33 o 
   9   6   1     2378.93     2686.63    248.81 o 
  10   6   1    13626.11    13369.13    499.87 o 
  11   6   1     2692.52     3103.38    264.97 o 
  12   6   1    19829.80    20355.52    618.73 o 
  13   6   1       24.04      -34.82    132.16 o 
  14   6   1     4550.81     4887.23    305.21 o 
  15   6   1     4262.92     4701.41    309.63 o 
  16   6   1       30.74       15.20    166.95 o 
  17   6   1     2884.96     3418.42    304.77 o 
  18   6   1      329.62      536.79    184.04 o 
  19   6   1     1320.03     1567.01    273.59 o 
  20   6   1     4081.99     4216.49    334.97 o 
  21   6   1     1462.71     1612.33    246.06 o 
  22   6   1     2906.97     3182.61    354.06 o 
  23   6   1     1816.17     1676.21    332.32 o 
  24   6   1      119.71      -33.33    243.14 o 
  25   6   1     1110.74     1308.30    334.08 o 
  26   6   1     4651.08     4533.90    559.24 o 
  27   6   1       87.87      933.52    504.73 o 
  28   6   1      987.95      360.34    434.15 o 
  29   6   1      929.71      689.97    345.81 o 
  30   6   1       65.23     -121.28    309.83 o 
  31   6   1      398.26      340.31    259.79 o 
  32   6   1      842.19      243.84    265.10 o 
   1   7   1     2622.65     3268.51    360.11 o 
   2   7   1      234.90      363.23    216.23 o 
   3   7   1     6072.23     6704.20    573.52 o 
   4   7   1      873.05     1229.89    240.55 o 
   5   7   1     6220.13     6882.31    540.95 o 
   6   7   1     3626.41     4116.95    402.47 o 
   7   7   1    11669.13    13345.48    765.22 o 
   8   7   1     8648.05     9975.24    580.95 o 
   9   7   1     5468.81     5880.02    598.59 o 
  10   7   1     3232.29     3502.77    330.80 o 
  11   7   1      560.45      530.26    185.95 o 
  12   7   1     2905.79     2922.16    337.88 o 
  13   7   1     7962.55     8120.48    440.04 o 
  14   7   1     2762.95     3034.05    300.56 o 
  15   7   1     4232.87     4957.92    376.78 o 
  16   7   1     1098.94     1304.16    246.27 o 
  17   7   1     3571.77     4056.57    351.64 o 
  18   7   1       39.55      -61.29    217.52 o 
  19   7   1    11330.97    11322.89    669.71 o 
  20   7   1        0.11      214.39    211.81 o 
  21   7   1     1366.28     1841.71    296.37 o 
  22   7   1     1145.03     1188.02    310.39 o 
  23   7   1      195.84      465.19    286.12 o 
  24   7   1     1499.90     1838.42    386.42 o 
  25   7   1       45.07      -91.76    272.07 o 
  26   7   1     1364.60     1431.74    433.57 o 
  27   7   1     3329.18     2965.82    653.39 o 
  28   7   1      113.14      586.75    510.59 o 
  29   7   1      266.24      808.38    472.35 o 
   0   8   1      225.62      718.20    310.29 o 
   1   8   1     1864.97     1942.54    424.72 o 
   2   8   1      127.00      464.83    219.32 o 
   3   8   1      111.89     -129.21    273.69 o 
   4   8   1     1281.43     1458.43    294.35 o 
   5   8   1      456.77      -69.29    224.27 o 
   6   8   1       28.41     -220.75    220.75 o 
   7   8   1      748.70      786.62    238.64 o 
   8   8   1      186.19      -28.23    174.04 o 
   9   8   1      993.24     1572.96    436.36 o 
  10   8   1     4802.68     5562.11    477.22 o 
  11   8   1        1.22      167.40    390.54 o 
  12   8   1     7417.97     7798.51    664.79 o 
  13   8   1      198.26      950.62    342.87 o 
  14   8   1        4.12      801.43    365.55 o 
  15   8   1     2534.52     2658.71    400.78 o 
  16   8   1       56.18      179.67    234.35 o 
  17   8   1        4.51       35.07    216.88 o 
  18   8   1       13.55      123.00    235.73 o 
  19   8   1      275.19      386.08    253.49 o 
  20   8   1       41.64      195.76    248.36 o 
  21   8   1      307.76      -39.40    262.89 o 
  22   8   1       61.61      120.25    302.69 o 
  23   8   1     1315.70      785.64    320.02 o 
  24   8   1      139.71     -149.20    272.31 o 
  25   8   1      111.57     -268.62    268.62 o 
   1   9   1     1491.00     1503.73    327.24 o 
   2   9   1      985.59     1001.45    589.69 o 
   3   9   1      196.88      521.97    262.91 o 
   4   9   1      228.09      249.71    240.68 o 
   5   9   1      455.68      717.81    243.80 o 
   6   9   1     2627.95     3137.00    520.67 o 
   7   9   1     1054.73     1419.11    303.00 o 
   8   9   1     3310.81     3762.71    490.23 o 
   9   9   1      151.45      893.94    252.03 o 
  10   9   1        9.93      342.50    249.82 o 
  11   9   1      279.30     1166.85    405.10 o 
  12   9   1       53.64      702.84    330.58 o 
  13   9   1      166.96       15.63    277.63 o 
  14   9   1      576.46     1331.90    326.99 o 
  15   9   1     1433.60     1800.95    367.30 o 
  16   9   1     1380.62     1686.88    354.60 o 
  17   9   1      132.91      296.34    286.77 o 
  18   9   1      317.55      180.67    255.31 o 
  19   9   1      235.98      316.86    284.45 o 
   0  10   1      517.04      609.87    377.91 o 
   1  10   1      970.31     2249.78    432.05 o 
   2  10   1      330.64     1106.96    286.90 o 
   3  10   1        1.67      563.64    258.48 o 
   4  10   1      377.65     1034.36    275.12 o 
   5  10   1      442.88      790.15    262.96 o 
   6  10   1      318.76      613.36    265.55 o 
   7  10   1       33.24      389.14    258.43 o 
   8  10   1      460.20     1232.34    414.23 o 
   9  10   1      451.59      816.65    370.15 o 
  10  10   1      193.10     1541.13    422.99 o 
   1   0   2     3096.87     2507.79    215.75 o 
   2   0   2    11539.75    12261.44    738.65 o 
   3   0   2   101679.34   105314.98   5735.87 o 
   4   0   2     3679.49     3489.43    162.63 o 
   5   0   2    77563.74    87558.84   2988.60 o 
   6   0   2    81067.37    83444.34   2244.58 o 
   7   0   2     7382.31     7637.96    289.71 o 
   8   0   2    59861.88    58388.03   3186.28 o 
   9   0   2    25127.20    23486.57   1015.30 o 
  10   0   2     1121.89     1178.93    110.84 o 
  11   0   2       95.31      -88.38     88.38 o 
  12   0   2    11477.26    10866.81    465.68 o 
  13   0   2    50572.21    49302.98   1605.34 o 
  14   0   2     5170.77     5114.23    250.55 o 
  15   0   2     1761.08     2163.47    219.52 o 
  16   0   2      989.11      766.65    130.63 o 
  17   0   2    20416.88    18333.15    618.22 o 
  18   0   2      366.84      613.78    132.28 o 
  19   0   2     2558.99     2753.86    193.66 o 
  20   0   2     9932.72     9753.00    339.55 o 
  21   0   2     3484.23     4032.33    241.43 o 
  22   0   2      132.79      288.42    140.61 o 
  23   0   2     3719.97     4003.44    295.09 o 
  24   0   2     5598.33     5673.67    541.52 o 
  25   0   2     6043.66     6604.56    861.93 o 
  26   0   2        5.48      223.68    293.55 o 
  27   0   2    32215.47    25677.47   1259.34 o 
  28   0   2      510.11      620.63    480.48 o 
  29   0   2     2920.45     2493.28    453.39 o 
  30   0   2      396.47      914.01    376.73 o 
  31   0   2     7107.46     5841.22    650.59 o 
  32   0   2      297.44      228.43    451.28 o 
  33   0   2       20.63     -168.14    333.62 o 
  34   0   2     1062.72      592.54    391.06 o 
  35   0   2     4257.43     4721.40    663.80 o 
  36   0   2       27.20       -8.78    345.71 o 
  37   0   2        5.78       12.61    410.45 o 
  38   0   2      454.52      185.71    368.47 o 
  39   0   2       48.98       -4.45    342.20 o 
   1   1   2     6419.63     7258.42    198.09 o 
   2   1   2      833.40      825.05     57.19 o 
   3   1   2    22843.89    24265.48    406.31 o 
   4   1   2     1016.32     1184.10     70.27 o 
   5   1   2    35388.04    37748.69    573.45 o 
   6   1   2   141592.58   154742.83   2199.76 o 
   7   1   2   708062.69   775969.56  10280.44 o 
   8   1   2    31779.68    33770.58    505.46 o 
   9   1   2     2915.84     3117.94     96.78 o 
  10   1   2      748.40      728.26     61.51 o 
  11   1   2    14280.04    13767.82    254.52 o 
  12   1   2      416.72      568.38     64.04 o 
  13   1   2     6550.49     6471.08    161.84 o 
  14   1   2     3344.57     3712.21    129.59 o 
  15   1   2   178485.58   178743.67   2318.03 o 
  16   1   2     3132.27     3254.91    141.48 o 
  17   1   2      611.34      636.31     92.07 o 
  18   1   2     1814.76     1575.46    109.80 o 
  19   1   2     7691.09     6821.07    196.00 o 
  20   1   2       72.77      136.96     80.06 o 
  21   1   2    39310.96    36284.11    571.87 o 
  22   1   2      630.53      673.98    124.62 o 
  23   1   2       10.01      273.42    109.55 o 
  24   1   2      155.35      185.04    114.88 o 
  25   1   2     1553.76     1640.91    222.70 o 
  26   1   2     1505.51     1353.83    225.82 o 
  27   1   2     1917.20     1614.51    247.47 o 
  28   1   2        4.74      358.14    207.26 o 
  29   1   2    35564.12    33827.38   1025.31 o 
  30   1   2        3.84      725.25    240.27 o 
  31   1   2    11658.91    11216.72    722.49 o 
  32   1   2      936.83     1262.34    287.45 o 
  33   1   2     1885.73     2032.15    350.83 o 
  34   1   2      232.37      241.85    272.06 o 
  35   1   2       77.31      -19.06    269.02 o 
  36   1   2       22.48      242.91    274.93 o 
  37   1   2     1852.20     1782.52    370.68 o 
  38   1   2        9.83       59.95    290.69 o 
  39   1   2       84.70      186.25    248.97 o 
   0   2   2   246432.84   278058.34   6935.29 o 
   1   2   2    37856.91    37562.50    913.09 o 
   2   2   2     5957.23     6474.75    221.92 o 
   3   2   2    54055.68    52895.69   1107.99 o 
   4   2   2     7256.68     7191.28    218.39 o 
   5   2   2   122062.16   138814.95   2500.64 o 
   6   2   2    24186.95    26609.74    522.57 o 
   7   2   2      661.78      828.85     83.10 o 
   8   2   2     1559.58     1640.05    112.89 o 
   9   2   2     3701.65     3894.05    140.32 o 
  10   2   2     1399.06     1539.74     94.20 o 
  11   2   2   186465.44   192021.84   2625.70 o 
  12   2   2     5743.44     5507.28    171.46 o 
  13   2   2    28247.27    27529.20    461.63 o 
  14   2   2      374.95      379.58     72.37 o 
  15   2   2    24746.33    23660.44    418.39 o 
  16   2   2     8010.49     8021.78    200.81 o 
  17   2   2    22291.86    22324.87    391.72 o 
  18   2   2     1334.55     1434.03    107.58 o 
  19   2   2     1432.27     1586.44    114.46 o 
  20   2   2      367.90      317.19    116.38 o 
  21   2   2      558.88      585.07    109.46 o 
  22   2   2       82.04      -12.14     94.99 o 
  23   2   2     3313.85     3582.94    209.36 o 
  24   2   2       37.56      306.86    128.37 o 
  25   2   2    30930.37    30312.00    707.49 o 
  26   2   2      233.51      268.08    168.67 o 
  27   2   2     4450.59     4764.48    352.14 o 
  28   2   2       63.52       38.18    232.22 o 
  29   2   2     3760.37     3097.91    313.67 o 
  30   2   2      107.39       -0.13    213.03 o 
  31   2   2       19.26      -98.21    212.71 o 
  32   2   2      480.27      265.04    252.55 o 
  33   2   2     1100.08     1380.63    324.26 o 
  34   2   2        2.48     -243.72    243.72 o 
  35   2   2     2448.70     2292.78    351.49 o 
  36   2   2      143.69      437.85    279.53 o 
  37   2   2     1293.09     1599.66    338.92 o 
  38   2   2       64.30      699.81    271.99 o 
   1   3   2     2865.76     2928.96    176.81 o 
   2   3   2    36202.58    35476.33    757.12 o 
   3   3   2     2874.81     2963.13    193.90 o 
   4   3   2    15616.58    15557.35    405.80 o 
   5   3   2     3558.16     3165.18    199.86 o 
   6   3   2    25568.69    26521.42    601.98 o 
   7   3   2     1521.29     1582.46    141.98 o 
   8   3   2       27.72      108.39     83.90 o 
   9   3   2    50652.89    49345.45    933.98 o 
  10   3   2    10006.34    10281.71    294.15 o 
  11   3   2       42.33      -69.18     72.59 o 
  12   3   2     6506.63     7205.27    240.94 o 
  13   3   2    64839.80    66856.29   1072.27 o 
  14   3   2     3345.19     3659.27    165.11 o 
  15   3   2      951.61      997.66    104.58 o 
  16   3   2     7820.40     7967.50    232.56 o 
  17   3   2    20659.40    19652.74    396.83 o 
  18   3   2       20.47      158.38    103.73 o 
  19   3   2      581.12      893.60    172.19 o 
  20   3   2     5133.14     5257.47    214.71 o 
  21   3   2      713.70      780.65    125.87 o 
  22   3   2      370.67      387.50    130.17 o 
  23   3   2    16962.06    16645.68    442.85 o 
  24   3   2      921.43     1129.28    167.66 o 
  25   3   2      256.36      497.34    169.11 o 
  26   3   2     2429.08     2377.63    231.62 o 
  27   3   2     1920.45     1694.80    233.06 o 
  28   3   2       66.91        1.52    168.65 o 
  29   3   2      276.22       48.43    185.34 o 
  30   3   2      129.42      -28.58    195.41 o 
  31   3   2     5529.74     5523.43    464.11 o 
  32   3   2        2.15     -139.12    221.41 o 
  33   3   2       12.30      165.74    241.65 o 
  34   3   2      265.56     -139.31    232.48 o 
  35   3   2      709.18      151.28    350.26 o 
  36   3   2       22.40     -211.98    225.61 o 
  37   3   2        3.26     -194.61    234.13 o 
  38   3   2       72.85     -208.55    341.13 o 
   0   4   2    16484.17    17427.42    674.90 o 
   1   4   2      592.99      477.94    126.22 o 
   2   4   2       77.50      187.50    116.65 o 
   3   4   2    69597.09    70991.47   1557.06 o 
   4   4   2     2403.65     2589.29    214.03 o 
   5   4   2     9152.63     9278.25    332.30 o 
   6   4   2    10418.93     9609.79    330.14 o 
   7   4   2     1014.33      792.68    130.53 o 
   8   4   2    14117.25    12101.04    381.14 o 
   9   4   2      571.64      577.31    120.19 o 
  10   4   2     6750.88     6680.45    297.37 o 
  11   4   2    32040.82    30272.25    668.47 o 
  12   4   2     1583.34     1821.85    163.41 o 
  13   4   2     1550.33     1735.76    163.40 o 
  14   4   2     6662.06     6769.40    266.02 o 
  15   4   2        0.27      217.76    109.49 o 
  16   4   2     1136.64     1223.25    140.96 o 
  17   4   2    10931.38    11670.23    370.12 o 
  18   4   2      712.81      638.45    136.05 o 
  19   4   2     4405.46     4454.30    255.64 o 
  20   4   2        4.58     -109.73    109.73 o 
  21   4   2      390.80      460.76    143.34 o 
  22   4   2      543.57      583.97    175.56 o 
  23   4   2      111.60      126.43    155.20 o 
  24   4   2      511.08      592.97    185.54 o 
  25   4   2    10645.82    11255.07    554.27 o 
  26   4   2      189.85      137.47    185.62 o 
  27   4   2      912.90      765.29    214.47 o 
  28   4   2        5.27      160.03    184.51 o 
  29   4   2      100.45      161.21    202.79 o 
  30   4   2     1026.81     1097.52    272.15 o 
  31   4   2      296.74     -100.62    281.82 o 
  32   4   2      340.77      483.91    264.54 o 
  33   4   2     3863.15     4340.13    455.07 o 
  34   4   2      141.85       80.17    260.09 o 
  35   4   2       20.73     -206.20    219.87 o 
  36   4   2      281.75      675.26    295.59 o 
   1   5   2      613.17      633.50    162.39 o 
   2   5   2      859.41     1022.60    184.70 o 
   3   5   2      251.57      361.88    151.95 o 
   4   5   2     3284.92     3800.41    284.63 o 
   5   5   2     3250.68     3307.60    286.59 o 
   6   5   2     4158.21     3972.59    300.07 o 
   7   5   2    14946.12    14913.24    501.81 o 
   8   5   2     1012.55      961.51    168.41 o 
   9   5   2     3893.03     4064.70    282.79 o 
  10   5   2     1188.97     1449.52    227.02 o 
  11   5   2      639.70      764.64    139.67 o 
  12   5   2     3605.35     3561.42    240.30 o 
  13   5   2     2108.86     2036.36    190.74 o 
  14   5   2       40.06      -11.26    101.53 o 
  15   5   2      690.10      647.04    129.08 o 
  16   5   2       34.75       49.63    115.82 o 
  17   5   2     6360.23     6455.21    356.31 o 
  18   5   2     1476.87     1473.60    206.52 o 
  19   5   2     1356.05     1350.05    214.73 o 
  20   5   2     1712.13     1527.99    214.72 o 
  21   5   2     1966.01     1793.87    263.42 o 
  22   5   2      160.06       11.43    166.98 o 
  23   5   2     1099.39     1691.49    259.36 o 
  24   5   2       45.41      157.50    227.93 o 
  25   5   2      188.36      232.33    290.40 o 
  26   5   2        0.46     -158.71    224.17 o 
  27   5   2      136.98      236.00    262.55 o 
  28   5   2      148.80     -135.33    278.62 o 
  29   5   2      131.57      -15.67    298.12 o 
  30   5   2       39.27       33.25    258.52 o 
  31   5   2     3770.80     3600.43    494.06 o 
  32   5   2       47.58       36.74    304.30 o 
  33   5   2      398.41      826.02    461.68 o 
  34   5   2      200.13     1141.13    433.13 o 
   0   6   2     2215.54     2544.43    484.93 o 
   1   6   2    12114.00    12585.18    700.71 o 
   2   6   2      528.54      772.86    222.03 o 
   3   6   2     2442.85     2650.46    305.67 o 
   4   6   2        6.11       65.94    149.78 o 
   5   6   2     1851.28     1719.45    231.97 o 
   6   6   2      161.39       20.95    147.24 o 
   7   6   2     1022.78     1013.79    200.12 o 
   8   6   2      681.24      434.12    160.58 o 
   9   6   2     2559.57     2599.93    271.64 o 
  10   6   2      426.59      584.76    186.95 o 
  11   6   2      565.11      497.19    168.17 o 
  12   6   2      643.66     1099.43    185.83 o 
  13   6   2     2742.67     2765.80    247.47 o 
  14   6   2      463.75      507.06    179.91 o 
  15   6   2     1933.61     2422.33    255.99 o 
  16   6   2      348.57      107.36    148.59 o 
  17   6   2        9.48      -71.37    153.28 o 
  18   6   2      348.97      516.61    188.44 o 
  19   6   2       74.86      248.23    176.37 o 
  20   6   2        3.97      273.82    174.88 o 
  21   6   2      665.93     1024.09    248.01 o 
  22   6   2       87.05     -160.71    204.93 o 
  23   6   2      403.94      377.11    253.81 o 
  24   6   2       20.57     -134.60    284.40 o 
  25   6   2        5.51      397.71    328.52 o 
  26   6   2       15.85     -171.18    317.53 o 
  27   6   2     1519.01      949.26    398.20 o 
  28   6   2        0.19      -19.22    289.17 o 
  29   6   2      173.81      113.70    317.12 o 
  30   6   2       12.72     -294.69    294.69 o 
  31   6   2      164.79     -239.17    239.17 o 
  32   6   2       19.05      102.66    676.06 o 
   1   7   2       20.63      172.27    185.39 o 
   2   7   2       75.91       52.05    183.34 o 
   3   7   2       10.78      -34.13    177.69 o 
   4   7   2      289.30      356.14    205.16 o 
   5   7   2     4322.76     4791.23    422.03 o 
   6   7   2       13.28      242.14    236.84 o 
   7   7   2      554.90     1448.55    239.92 o 
   8   7   2      350.07      576.17    199.93 o 
   9   7   2        1.05      -14.51    157.22 o 
  10   7   2        1.10      284.42    173.05 o 
  11   7   2      361.85      524.96    187.81 o 
  12   7   2       11.93       60.39    148.02 o 
  13   7   2      116.38      381.80    178.96 o 
  14   7   2       36.55      173.60    183.34 o 
  15   7   2      103.98       -3.51    218.84 o 
  16   7   2       15.29       -4.28    198.08 o 
  17   7   2      202.20      509.38    206.64 o 
  18   7   2      102.21        4.55    219.98 o 
  19   7   2     3171.22     3587.48    344.89 o 
  20   7   2       22.37      -70.42    212.08 o 
  21   7   2       61.28      -68.65    217.90 o 
  22   7   2        1.33     -143.53    223.83 o 
  23   7   2     1033.36     1500.58    327.10 o 
  24   7   2       27.73       80.09    284.93 o 
  25   7   2     2099.68     2758.46    699.86 o 
  26   7   2      194.86       54.46    334.04 o 
  27   7   2      598.04      294.01    376.53 o 
  28   7   2      150.06      125.10    450.25 o 
  29   7   2       64.73     -279.56    379.30 o 
   0   8   2       76.71      179.77    277.78 o 
   1   8   2      126.46      598.00    217.81 o 
   2   8   2       38.15       38.45    186.42 o 
   3   8   2        3.64      122.15    278.55 o 
   4   8   2      290.75      465.32    231.05 o 
   5   8   2      228.20      314.62    217.83 o 
   6   8   2      394.60      506.54    211.30 o 
   7   8   2     1337.00     1953.97    314.57 o 
   8   8   2       63.11       -0.57    178.22 o 
   9   8   2        0.71       60.55    326.97 o 
  10   8   2       39.63     -191.98    191.98 o 
  11   8   2     2433.43     4022.36    494.70 o 
  12   8   2       35.94      446.41    246.72 o 
  13   8   2      564.19     1064.20    289.22 o 
  14   8   2        3.77     -141.42    252.44 o 
  15   8   2      750.43     1902.36    354.97 o 
  16   8   2       15.38      184.97    218.18 o 
  17   8   2       59.55     -221.36    221.36 o 
  18   8   2        2.21       88.12    234.12 o 
  19   8   2      137.90      141.40    219.67 o 
  20   8   2       31.91      333.30    256.89 o 
  21   8   2      224.15     -113.69    233.06 o 
  22   8   2        2.68      313.80    295.69 o 
  23   8   2      165.86      209.54    355.11 o 
  24   8   2      105.34     -240.84    240.84 o 
  25   8   2      282.83      370.04    681.85 o 
   1   9   2      587.28      516.46    256.52 o 
   2   9   2       60.51      149.09    236.14 o 
   3   9   2      148.81       26.39    222.04 o 
   4   9   2       24.45      543.81    369.25 o 
   5   9   2      700.11      548.72    272.58 o 
   6   9   2       88.71      777.29    325.66 o 
   7   9   2     1868.81     3256.33    406.29 o 
   8   9   2        0.24      -28.49    236.69 o 
   9   9   2        1.94       39.42    244.10 o 
  10   9   2        8.51       15.82    251.53 o 
  11   9   2        0.93      370.90    229.57 o 
  12   9   2        3.19      610.25    281.05 o 
  13   9   2       55.71      379.97    491.97 o 
  14   9   2       34.27      166.46    290.50 o 
  15   9   2      603.61      730.35    499.96 o 
  16   9   2      125.18      658.94    299.50 o 
  17   9   2      222.35      404.14    263.50 o 
  18   9   2       50.39      719.93    319.41 o 
  19   9   2      105.53      425.47    389.66 o 
   0  10   2      476.96     1425.47   1203.42 o 
   1  10   2      664.04     1354.22    403.29 o 
   2  10   2        0.64      244.51    280.69 o 
   3  10   2     2108.74     2788.32    397.69 o 
   4  10   2       22.77      301.06    242.42 o 
   5  10   2        1.64       41.82    240.79 o 
   6  10   2        3.24      765.08    261.46 o 
   7  10   2      402.98      633.50    306.34 o 
   8  10   2        3.64      739.47    296.02 o 
   9  10   2      685.81      844.67   1062.89 o 
  10  10   2       46.37     1048.86    316.51 o 
   1   1   3     9068.87     9476.85    202.48 o 
   2   1   3     1492.11     1516.63     82.68 o 
   3   1   3     4716.15     4719.50    117.05 o 
   4   1   3       26.25       15.46     34.90 o 
   5   1   3    36702.95    38962.92    630.02 o 
   6   1   3    19429.70    20245.82    361.57 o 
   7   1   3    12208.99    12392.85    252.60 o 
   8   1   3     1113.58     1143.18     71.24 o 
   9   1   3        4.05       -7.28     43.36 o 
  10   1   3      220.02      134.99     46.81 o 
  11   1   3     4115.67     4300.75    131.01 o 
  12   1   3     2314.32     2604.72    100.02 o 
  13   1   3     2763.07     2710.79    140.44 o 
  14   1   3     2684.94     2430.48    107.61 o 
  15   1   3     1047.59     1008.34     87.62 o 
  16   1   3      419.66      650.73     80.19 o 
  17   1   3     3177.39     3683.28    138.97 o 
  18   1   3        3.95      -13.10     65.63 o 
  19   1   3     7924.34     7788.79    206.75 o 
  20   1   3      598.32      654.01     99.09 o 
  21   1   3     1434.69     1430.89    127.08 o 
  22   1   3     4282.28     3998.89    210.88 o 
  23   1   3        0.19     -104.28    104.28 o 
  24   1   3     2914.76     3000.33    199.11 o 
  25   1   3       72.03     -120.03    120.03 o 
  26   1   3      707.22      539.59    191.14 o 
  27   1   3     1105.29      993.11    211.14 o 
  28   1   3     4796.05     5118.25    360.15 o 
  29   1   3      113.10      135.46    195.57 o 
  30   1   3      311.06      245.52    213.98 o 
  31   1   3       36.64       79.94    202.65 o 
  32   1   3     1313.90     1078.82    274.05 o 
  33   1   3      534.56      357.21    247.99 o 
  34   1   3     1017.82     1045.34    320.32 o 
  35   1   3        5.52     -181.71    254.19 o 
  36   1   3      352.28        9.34    246.82 o 
  37   1   3      159.68      668.96    304.69 o 
  38   1   3       62.87       41.46    240.26 o 
  39   1   3       20.65      125.06    246.78 o 
   0   2   3   206729.28   223031.80   6850.39 o 
   1   2   3      347.28      658.90     98.00 o 
   2   2   3    71850.61    77330.48   1438.07 o 
   3   2   3     7621.47     7845.29    248.03 o 
   4   2   3      579.43      625.40    101.58 o 
   5   2   3    29759.15    29143.04    562.16 o 
   6   2   3     7461.87     7455.78    209.95 o 
   7   2   3   144692.92   157080.08   2419.00 o 
   8   2   3    13003.80    13737.38    293.15 o 
   9   2   3     1928.08     1988.48    105.41 o 
  10   2   3      231.63      347.07     73.57 o 
  11   2   3      589.10      702.72     83.40 o 
  12   2   3    11672.70    12249.61    252.25 o 
  13   2   3     7721.00     7911.85    196.16 o 
  14   2   3    13807.97    13620.49    277.89 o 
  15   2   3    47109.88    46472.49    722.83 o 
  16   2   3     5741.33     5711.08    171.62 o 
  17   2   3       88.42       70.80     66.39 o 
  18   2   3     8173.69     7928.66    208.91 o 
  19   2   3     2372.75     2477.86    146.21 o 
  20   2   3     1218.32     1233.03    120.05 o 
  21   2   3      590.90      651.22    114.69 o 
  22   2   3     1856.17     1689.14    149.42 o 
  23   2   3     6337.68     6238.76    403.35 o 
  24   2   3     6184.25     5607.33    272.69 o 
  25   2   3      116.74       98.14    135.95 o 
  26   2   3     7272.57     6833.19    343.66 o 
  27   2   3        7.11      269.85    188.13 o 
  28   2   3      185.88      348.48    187.19 o 
  29   2   3      619.87      455.72    215.90 o 
  30   2   3      983.49      959.57    256.72 o 
  31   2   3      347.41      211.60    225.12 o 
  32   2   3     1809.38     1460.17    312.50 o 
  33   2   3      176.86     -149.89    227.02 o 
  34   2   3     1679.80     1162.83    319.26 o 
  35   2   3      206.68      414.21    258.25 o 
  36   2   3       65.46      143.41    238.16 o 
  37   2   3      675.70     1083.16    312.12 o 
  38   2   3     1337.20     1468.59    335.39 o 
   1   3   3     1060.83     1199.30    129.31 o 
   2   3   3    12472.84    10845.51    319.65 o 
   3   3   3     3177.30     3234.00    185.27 o 
   4   3   3    63244.87    61792.27   1487.99 o 
   5   3   3     1111.10     1026.08    121.10 o 
   6   3   3    19035.03    18423.49    457.62 o 
   7   3   3     2704.26     2773.00    162.78 o 
   8   3   3    40910.62    39916.87    779.73 o 
   9   3   3       73.23       25.62     78.39 o 
  10   3   3    61968.18    62399.01   1144.56 o 
  11   3   3     5644.38     6127.81    230.60 o 
  12   3   3    41305.44    41273.32    749.38 o 
  13   3   3      803.11      694.31     96.51 o 
  14   3   3    12743.14    12447.31    297.93 o 
  15   3   3     1467.86     1548.94    127.83 o 
  16   3   3    46107.29    44407.36    724.84 o 
  17   3   3    11507.56    11499.55    282.59 o 
  18   3   3    32648.44    30673.54    588.81 o 
  19   3   3    21217.78    20976.50    429.39 o 
  20   3   3      334.45      373.21    107.28 o 
  21   3   3      765.85     1028.82    138.89 o 
  22   3   3    11125.23    11535.61    366.21 o 
  23   3   3      252.13      254.06    128.62 o 
  24   3   3     5539.22     5523.96    300.39 o 
  25   3   3      545.18      348.72    167.09 o 
  26   3   3       21.76     -144.27    144.27 o 
  27   3   3      956.56      563.29    181.87 o 
  28   3   3      759.22      728.83    222.68 o 
  29   3   3      132.03      228.03    204.02 o 
  30   3   3     7695.24     7126.57    454.06 o 
  31   3   3        0.75      169.01    216.92 o 
  32   3   3     1991.07     2113.34    350.55 o 
  33   3   3      886.02     1005.27    287.89 o 
  34   3   3        3.02       -9.47    237.45 o 
  35   3   3       96.36      -26.11    254.20 o 
  36   3   3      103.37       17.84    242.09 o 
  37   3   3      120.94     -105.10    253.47 o 
   0   4   3     7379.68     6528.83    412.50 o 
   1   4   3    53564.35    51535.87   1084.70 o 
   2   4   3      235.79       76.47    108.89 o 
   3   4   3     5962.14     5336.76    302.88 o 
   4   4   3      196.99      193.60    115.12 o 
   5   4   3    24214.17    25902.37    693.18 o 
   6   4   3    11217.05    10625.96    381.55 o 
   7   4   3     1628.14     1842.32    171.62 o 
   8   4   3      118.15        5.70    101.87 o 
   9   4   3    15504.23    14622.59    401.02 o 
  10   4   3    13532.46    13135.59    375.61 o 
  11   4   3     9728.96     9502.89    319.17 o 
  12   4   3     3166.79     3488.95    211.60 o 
  13   4   3     1293.61     1435.59    150.57 o 
  14   4   3       68.30      199.98    109.92 o 
  15   4   3    28613.82    28424.42    603.22 o 
  16   4   3      998.74     1181.47    142.98 o 
  17   4   3     2057.29     2024.51    187.79 o 
  18   4   3     1949.32     2302.88    197.02 o 
  19   4   3        7.22     -101.74    101.74 o 
  20   4   3     1399.45     1327.56    170.74 o 
  21   4   3    12570.03    12638.30    456.33 o 
  22   4   3        0.22     -140.62    143.12 o 
  23   4   3    16143.00    15718.26    522.82 o 
  24   4   3       34.19      -31.33    154.75 o 
  25   4   3      299.17      266.70    186.19 o 
  26   4   3      513.64      349.73    192.73 o 
  27   4   3      321.80      248.52    189.15 o 
  28   4   3     1174.25     1768.09    274.56 o 
  29   4   3     2349.04     2300.62    285.97 o 
  30   4   3      939.76      598.00    245.05 o 
  31   4   3      184.69      147.10    234.12 o 
  32   4   3     1325.73     1630.91    318.28 o 
  33   4   3      169.50      -53.85    255.66 o 
  34   4   3       11.14     -118.69    256.51 o 
  35   4   3        7.99     -236.38    236.38 o 
  36   4   3      113.76      531.28    285.15 o 
   1   5   3     2887.88     3072.10    259.51 o 
   2   5   3     1464.29     1513.66    199.46 o 
   3   5   3    16184.99    15902.18    539.17 o 
   4   5   3     2031.92     2169.44    231.17 o 
   5   5   3    15485.90    13930.84    628.19 o 
   6   5   3     6395.27     6504.73    361.69 o 
   7   5   3     4310.49     4600.79    345.90 o 
   8   5   3    23342.55    22201.85    669.55 o 
   9   5   3      209.46      332.52    130.17 o 
  10   5   3     8360.69     7893.17    331.42 o 
  11   5   3    18579.32    17451.76    484.11 o 
  12   5   3     1415.61     1429.98    166.33 o 
  13   5   3       64.53        1.33    104.83 o 
  14   5   3      137.94       52.02    112.46 o 
  15   5   3      232.15      285.87    155.07 o 
  16   5   3     2734.66     2794.41    279.81 o 
  17   5   3    12847.20    11953.39    425.63 o 
  18   5   3       65.71      354.69    145.00 o 
  19   5   3     5493.13     5556.01    341.90 o 
  20   5   3      700.26      664.50    170.40 o 
  21   5   3      894.82     1103.58    229.13 o 
  22   5   3     4528.78     4681.45    374.82 o 
  23   5   3      620.18      169.52    205.98 o 
  24   5   3      350.27      624.33    216.32 o 
  25   5   3     1135.55     1280.39    305.74 o 
  26   5   3        1.42     -200.82    200.82 o 
  27   5   3     3013.91     2727.11    485.39 o 
  28   5   3       24.77     -228.15    258.47 o 
  29   5   3       32.81     -280.99    280.99 o 
  30   5   3     6358.42     6770.66    533.82 o 
  31   5   3        6.82      390.23    290.04 o 
  32   5   3      285.22      393.13    318.86 o 
  33   5   3     3773.21     4009.43    506.26 o 
  34   5   3      942.60     1379.02    414.62 o 
   0   6   3    48295.84    50518.69   2007.57 o 
   1   6   3    20563.91    20509.74    753.59 o 
   2   6   3    18538.63    17302.72    876.59 o 
   3   6   3      740.51      488.71    173.12 o 
   4   6   3    14204.33    13885.79    537.08 o 
   5   6   3       51.86       40.85    142.24 o 
   6   6   3    14891.85    13978.06    532.02 o 
   7   6   3     1800.24     1977.33    251.37 o 
   8   6   3    16036.31    15776.90    574.06 o 
   9   6   3     1077.04     1089.82    203.24 o 
  10   6   3     5314.99     4877.61    352.04 o 
  11   6   3      531.99      584.83    170.53 o 
  12   6   3    16730.78    15230.48    522.78 o 
  13   6   3     2021.78     2230.16    235.49 o 
  14   6   3    15601.97    16221.30    565.18 o 
  15   6   3     4960.85     4734.19    342.57 o 
  16   6   3      518.94      545.53    163.80 o 
  17   6   3     1331.45     1608.16    208.11 o 
  18   6   3      317.15      258.91    176.37 o 
  19   6   3      639.47      837.44    206.64 o 
  20   6   3     5937.73     6275.85    440.51 o 
  21   6   3     3601.02     4559.03    388.95 o 
  22   6   3     9150.20     9385.20    529.88 o 
  23   6   3     5658.27     5195.56    421.54 o 
  24   6   3       92.12     -245.80    245.80 o 
  25   6   3      590.66      479.21    337.41 o 
  26   6   3     5064.64     4836.32    568.12 o 
  27   6   3        3.28     -253.94    253.94 o 
  28   6   3     2249.29     2548.79    498.16 o 
  29   6   3       67.14     -147.38    300.70 o 
  30   6   3        7.20     -286.73    286.73 o 
  31   6   3       55.36       71.73    269.90 o 
  32   6   3      243.81      -31.22    295.55 o 
   1   7   3      191.50     -155.71    179.51 o 
   2   7   3     1946.60     2074.82    296.46 o 
   3   7   3     9227.84     9349.80    575.50 o 
   4   7   3     2289.09     2505.63    332.11 o 
   5   7   3     7058.67     7684.25    528.81 o 
   6   7   3      643.01      942.50    252.72 o 
   7   7   3        7.06      458.99    188.64 o 
   8   7   3     3701.40     3650.35    333.77 o 
   9   7   3      150.20      376.39    178.80 o 
  10   7   3     1652.75     2037.89    389.65 o 
  11   7   3     1279.49     1612.30    226.90 o 
  12   7   3     2473.49     2503.59    296.97 o 
  13   7   3     1306.13     1330.11    249.08 o 
  14   7   3      161.10      342.46    201.87 o 
  15   7   3      103.54      291.48    210.66 o 
  16   7   3      224.90      601.40    264.82 o 
  17   7   3     4702.37     4436.85    397.77 o 
  18   7   3      569.23      809.80    250.43 o 
  19   7   3     8647.25     8964.43    552.85 o 
  20   7   3      769.54     1009.28    309.35 o 
  21   7   3      189.24      318.31    235.50 o 
  22   7   3     1172.67     1233.93    288.41 o 
  23   7   3       62.87     -104.97    355.68 o 
  24   7   3     1596.36     2884.95    422.99 o 
  25   7   3       18.25     -310.66    310.66 o 
  26   7   3      740.42      671.86    755.28 o 
  27   7   3      672.35      269.65    383.86 o 
  28   7   3        6.36     -426.04    426.04 o 
  29   7   3       13.93     -174.67    317.89 o 
   0   8   3      602.63      650.96    340.13 o 
   1   8   3     3559.90     4123.72    411.77 o 
   2   8   3        5.68      109.84    196.51 o 
   3   8   3       18.38      -10.44    183.17 o 
   4   8   3      462.78      391.42    269.12 o 
   5   8   3      120.77      -29.99    184.61 o 
   6   8   3       15.24      582.35    208.19 o 
   7   8   3     3144.79     3731.21    400.82 o 
   8   8   3       65.16      -80.62    180.58 o 
   9   8   3      611.31      611.75    246.41 o 
  10   8   3     2681.36     2560.78    528.81 o 
  11   8   3      147.04       77.43    251.75 o 
  12   8   3     2784.66     3593.22    381.16 o 
  13   8   3      993.97     1522.52    288.20 o 
  14   8   3      220.02      287.75    293.90 o 
  15   8   3     4972.14     5699.21    541.33 o 
  16   8   3       23.81       59.39    223.51 o 
  17   8   3      159.50      261.28    251.08 o 
  18   8   3      473.39      354.32    247.60 o 
  19   8   3       49.48     -336.19    336.19 o 
  20   8   3       92.28       36.03    225.09 o 
  21   8   3      346.57      -11.83    256.19 o 
  22   8   3      100.19      346.96    251.91 o 
  23   8   3     2938.64     3183.27    446.98 o 
  24   8   3      168.01      -42.84    312.12 o 
  25   8   3       99.72     -221.22    325.32 o 
   1   9   3       57.90      482.82    255.74 o 
   2   9   3     1734.94     1313.60    313.08 o 
   3   9   3     1617.66     1462.55    314.83 o 
   4   9   3     1633.71     1924.78    327.28 o 
   5   9   3      122.98      431.45    241.59 o 
   6   9   3     1020.63     1339.66    433.49 o 
   7   9   3      431.61     1379.87    285.44 o 
   8   9   3     1617.17     2129.77    345.40 o 
   9   9   3      227.32      372.00    278.43 o 
  10   9   3      684.47      629.08    238.54 o 
  11   9   3      205.67      493.81    315.26 o 
  12   9   3      823.86      115.53    394.62 o 
  13   9   3      125.86       -5.46    382.44 o 
  14   9   3      258.37     -161.93    269.50 o 
  15   9   3      349.42      333.68    450.16 o 
  16   9   3     1226.19     1863.04    357.96 o 
  17   9   3      312.50      212.37    333.00 o 
  18   9   3     1102.74     1147.51    310.90 o 
  19   9   3      553.33     1123.62    305.49 o 
   0  10   3       81.15      664.82    484.93 o 
   1  10   3     1371.99     2007.16    346.27 o 
   2  10   3        1.21      824.65    282.64 o 
   3  10   3      146.43      536.94    437.25 o 
   4  10   3       58.30      218.47    240.81 o 
   5  10   3      173.87      532.50    558.51 o 
   6  10   3      319.67     1194.93    496.48 o 
   7  10   3        2.72        9.00    261.65 o 
   8  10   3      531.96      774.55    460.38 o 
   9  10   3       62.23      467.10    233.75 o 
  10  10   3       71.73      780.84    536.39 o 
   0   0   4   701902.56   703273.31  29723.90 o 
   1   0   4    10887.71    10363.54    661.37 o 
   2   0   4     1774.18     1710.69    113.13 o 
   3   0   4   118715.84   127764.80   3810.69 o 
   4   0   4    18750.78    20167.34    497.75 o 
   5   0   4    34241.00    34875.63    980.89 o 
   6   0   4    43166.93    46442.68   2642.89 o 
   7   0   4    16124.86    16647.01    712.51 o 
   8   0   4    69694.36    66475.73   2273.09 o 
   9   0   4     2662.92     2858.31    130.96 o 
  10   0   4     1010.96     1231.54    101.81 o 
  11   0   4    83388.10    80529.09   2164.48 o 
  12   0   4    19630.84    18193.99    577.80 o 
  13   0   4     5962.31     6754.61    338.73 o 
  14   0   4   190814.97   187980.58   6525.16 o 
  15   0   4     3032.76     3259.78    387.82 o 
  16   0   4    38801.04    40726.31   1475.60 o 
  17   0   4    34272.13    36295.75    763.05 o 
  18   0   4     3940.78     4219.35    217.39 o 
  19   0   4    18138.76    17591.46    459.16 o 
  20   0   4    18950.65    18819.71    487.47 o 
  21   0   4     9197.16     9710.14    391.73 o 
  22   0   4   142083.14   141226.52   3875.14 o 
  23   0   4      241.91     1206.52    334.66 o 
  24   0   4     8599.62     8080.07    646.66 o 
  25   0   4     4961.49     4951.27    374.89 o 
  26   0   4    17641.85    16465.18    647.18 o 
  27   0   4      821.48     1359.56    296.63 o 
  28   0   4     4268.22     3338.14    488.38 o 
  29   0   4      663.78      555.00    325.69 o 
  30   0   4      295.71      156.00    303.19 o 
  31   0   4       93.24     -195.84    287.94 o 
  32   0   4      507.07     -112.33    312.73 o 
  33   0   4     6539.24     5620.51    806.57 o 
  34   0   4     4966.84     4833.99    646.77 o 
  35   0   4      358.48      306.74    402.71 o 
  36   0   4    12340.60    11856.85    951.44 o 
  37   0   4       25.40      802.07    574.50 o 
  38   0   4     6159.48     5252.37    699.92 o 
  39   0   4      105.15       61.86    356.77 o 
   1   1   4    51514.31    57413.87    973.35 o 
   2   1   4    47032.95    51754.45    884.86 o 
   3   1   4      205.49      205.93     41.50 o 
   4   1   4   105558.65   118373.67   1808.68 o 
   5   1   4    16883.68    17587.08    323.02 o 
   6   1   4      472.20      566.06     59.96 o 
   7   1   4     2290.16     2358.08    100.12 o 
   8   1   4    28851.66    29840.55    484.37 o 
   9   1   4    37686.09    37598.44    564.65 o 
  10   1   4    90985.73    95069.36   1437.31 o 
  11   1   4     6223.79     6324.81    145.71 o 
  12   1   4    50144.59    51921.20    762.39 o 
  13   1   4    21880.36    21583.49    433.43 o 
  14   1   4       54.27       61.72     50.37 o 
  15   1   4     6003.58     5884.54    162.65 o 
  16   1   4     3024.07     3096.10    126.13 o 
  17   1   4     3866.97     3944.90    140.23 o 
  18   1   4    27963.02    26720.45    452.87 o 
  19   1   4    15719.51    15940.60    307.29 o 
  20   1   4    27001.93    24850.61    474.24 o 
  21   1   4     1456.53     1488.91    146.79 o 
  22   1   4     5539.55     5175.16    235.68 o 
  23   1   4    10872.03    10229.09    320.37 o 
  24   1   4     5034.54     5180.31    265.16 o 
  25   1   4      510.98      402.85    145.44 o 
  26   1   4     1496.01     1570.96    207.05 o 
  27   1   4     2964.31     2987.10    277.18 o 
  28   1   4       48.70      -71.13    176.33 o 
  29   1   4       48.95       60.07    184.53 o 
  30   1   4     1054.46     1122.15    264.21 o 
  31   1   4     1545.05     1081.91    269.22 o 
  32   1   4     4516.35     4012.30    403.34 o 
  33   1   4     1132.38     1250.14    294.68 o 
  34   1   4     7989.93     7471.10    546.13 o 
  35   1   4      454.37      675.82    275.46 o 
  36   1   4      619.39      371.19    264.38 o 
  37   1   4      375.95      588.22    282.84 o 
  38   1   4      258.41      419.39    259.40 o 
  39   1   4        2.57      164.50    224.76 o 
   0   2   4   298791.97   324613.09   8075.53 o 
   1   2   4     2937.78     2997.23    147.70 o 
   2   2   4   185270.64   199173.66   3879.08 o 
   3   2   4    23551.84    25210.82    538.41 o 
   4   2   4      545.65      603.58     82.45 o 
   5   2   4     9955.09     9338.25    242.25 o 
   6   2   4    75879.15    82214.00   1415.24 o 
   7   2   4     7345.21     7584.08    197.35 o 
   8   2   4     8600.30     8551.49    212.66 o 
   9   2   4    43475.43    43558.13    741.82 o 
  10   2   4     4047.78     4206.15    145.89 o 
  11   2   4        3.28       98.12     61.62 o 
  12   2   4      777.90      772.15     85.64 o 
  13   2   4    48999.46    52231.39    752.97 o 
  14   2   4    62550.78    62993.62    892.24 o 
  15   2   4      457.88      412.59     81.31 o 
  16   2   4    37654.14    37017.39    574.11 o 
  17   2   4     1239.86     1138.87     95.50 o 
  18   2   4     1493.44     1617.76    121.17 o 
  19   2   4      108.35      107.17     82.49 o 
  20   2   4     7905.26     7456.05    266.62 o 
  21   2   4      566.56      716.89    126.09 o 
  22   2   4    24627.72    25461.96    561.84 o 
  23   2   4     8149.11     8145.06    293.92 o 
  24   2   4     5792.12     5816.14    278.41 o 
  25   2   4     3513.58     3413.20    232.21 o 
  26   2   4      881.56      694.35    202.35 o 
  27   2   4     3052.94     3388.09    299.48 o 
  28   2   4        0.37      312.93    186.88 o 
  29   2   4      108.28      -91.19    220.41 o 
  30   2   4     4765.75     3960.86    354.63 o 
  31   2   4      967.30     1115.64    278.14 o 
  32   2   4      174.01        8.98    235.75 o 
  33   2   4      110.04      312.82    261.82 o 
  34   2   4      103.14       -0.69    231.49 o 
  35   2   4        0.22      159.32    246.89 o 
  36   2   4     2245.51     2469.27    436.68 o 
  37   2   4      778.73      816.21    286.70 o 
  38   2   4      971.91     1126.33    309.94 o 
   1   3   4    10033.28     9549.04    297.02 o 
   2   3   4     1223.72     1142.77    124.81 o 
   3   3   4       19.48       -3.67     80.33 o 
   4   3   4   190423.83   189781.53   3432.73 o 
   5   3   4     1714.91     1777.65    159.19 o 
   6   3   4       66.22       39.04     81.54 o 
   7   3   4    57326.10    58613.32   1079.65 o 
   8   3   4     2152.39     2110.96    150.36 o 
   9   3   4     4899.98     5522.54    295.24 o 
  10   3   4    73879.83    74575.15   1341.90 o 
  11   3   4     1286.72     1492.72    128.72 o 
  12   3   4   105883.91   110782.66   1784.13 o 
  13   3   4     3051.52     2945.31    160.99 o 
  14   3   4     1799.42     1820.67    128.37 o 
  15   3   4     7116.15     6641.90    219.13 o 
  16   3   4    10813.96    10564.57    266.04 o 
  17   3   4     3583.41     3726.30    188.49 o 
  18   3   4   114638.77   113602.38   1648.23 o 
  19   3   4     5368.99     5536.60    217.09 o 
  20   3   4     1594.15     1684.30    151.88 o 
  21   3   4     8469.86     8764.93    309.79 o 
  22   3   4     7774.61     7949.79    287.16 o 
  23   3   4     1362.20     1117.06    176.94 o 
  24   3   4     2072.89     2330.39    221.97 o 
  25   3   4     1005.13     1046.66    176.95 o 
  26   3   4     1909.14     1963.53    227.70 o 
  27   3   4      685.59      771.15    187.45 o 
  28   3   4     1274.96      906.42    237.03 o 
  29   3   4     5015.83     5052.54    392.17 o 
  30   3   4     1202.83     1096.66    453.47 o 
  31   3   4       16.55      141.59    220.65 o 
  32   3   4     3822.45     4298.77    432.89 o 
  33   3   4      129.51     -227.39    227.39 o 
  34   3   4     1305.67     1056.15    309.86 o 
  35   3   4        3.00      260.31    267.82 o 
  36   3   4      145.24      445.42    278.32 o 
  37   3   4      919.96      689.69    306.65 o 
   0   4   4    55320.90    55048.28   1621.72 o 
   1   4   4     2873.69     2795.84    209.85 o 
   2   4   4    27973.47    27182.86    658.40 o 
   3   4   4    17899.76    18241.72    496.62 o 
   4   4   4      891.36      974.83    151.26 o 
   5   4   4     3243.27     2840.85    223.46 o 
   6   4   4    10791.33    11017.63    392.72 o 
   7   4   4     1490.36     1365.76    190.75 o 
   8   4   4      708.80      793.51    134.41 o 
   9   4   4     9702.87     9243.09    312.31 o 
  10   4   4      142.82        7.77     93.42 o 
  11   4   4     3920.03     3802.70    218.32 o 
  12   4   4     6484.73     6505.13    273.70 o 
  13   4   4    19565.60    18952.97    480.41 o 
  14   4   4     7842.77     8426.12    312.22 o 
  15   4   4       87.89      288.64    117.11 o 
  16   4   4    17365.86    16191.57    451.99 o 
  17   4   4     4975.97     4768.58    262.36 o 
  18   4   4     2863.18     3085.56    221.12 o 
  19   4   4     2850.35     3043.67    212.87 o 
  20   4   4     6414.11     6228.09    302.83 o 
  21   4   4      234.75      693.61    174.83 o 
  22   4   4      746.49     1256.96    186.43 o 
  23   4   4     2024.55     2309.55    226.36 o 
  24   4   4     6785.47     7351.96    390.94 o 
  25   4   4       27.92     -160.72    160.72 o 
  26   4   4       51.52      195.21    188.15 o 
  27   4   4     6388.11     5506.99    383.26 o 
  28   4   4       10.67     -204.89    204.89 o 
  29   4   4       56.37     -141.27    200.03 o 
  30   4   4     2906.57     2778.85    479.48 o 
  31   4   4      217.10      476.53    247.44 o 
  32   4   4      685.08      815.37    264.32 o 
  33   4   4      644.89     1003.35    306.80 o 
  34   4   4       26.76      246.76    262.44 o 
  35   4   4      468.95      888.99    283.27 o 
  36   4   4      486.06      481.87    276.03 o 
   1   5   4       70.11      117.86    118.08 o 
   2   5   4      643.73      489.12    154.49 o 
   3   5   4      262.38      206.72    138.13 o 
   4   5   4     4446.97     4347.23    302.42 o 
   5   5   4        8.77       67.26    140.94 o 
   6   5   4     3443.16     3068.61    272.05 o 
   7   5   4     4452.48     4622.42    314.28 o 
   8   5   4     2009.65     1845.18    230.83 o 
   9   5   4     2168.45     2405.44    221.20 o 
  10   5   4        2.18      -54.21    116.10 o 
  11   5   4       15.84       76.63    118.21 o 
  12   5   4     5977.95     6129.96    403.57 o 
  13   5   4      889.37     1076.19    170.14 o 
  14   5   4      912.61      707.28    147.43 o 
  15   5   4     1211.75     1458.84    193.31 o 
  16   5   4     6475.68     6844.14    371.48 o 
  17   5   4     1599.37     1796.46    196.07 o 
  18   5   4      419.29      716.77    163.75 o 
  19   5   4     1932.00     2157.35    218.03 o 
  20   5   4      166.98      135.59    176.25 o 
  21   5   4      331.26      388.55    204.78 o 
  22   5   4     1385.99     1062.09    270.91 o 
  23   5   4      998.91      935.59    237.28 o 
  24   5   4      923.93      827.19    271.13 o 
  25   5   4        5.99       21.50    233.40 o 
  26   5   4      374.06      187.71    349.26 o 
  27   5   4      104.85      117.93    251.82 o 
  28   5   4        0.32     -238.50    238.50 o 
  29   5   4      829.97     1040.21    401.90 o 
  30   5   4     1111.85      603.92    405.83 o 
  31   5   4        8.21      604.82    298.01 o 
  32   5   4      250.55      152.05    288.32 o 
  33   5   4      499.44      450.72    325.98 o 
  34   5   4       47.93      312.01    338.56 o 
   0   6   4     1070.01     1318.82    344.19 o 
   1   6   4      311.38      384.03    176.37 o 
   2   6   4      361.32      808.56    190.56 o 
   3   6   4     1091.78      697.21    176.01 o 
   4   6   4      885.58      912.54    194.31 o 
   5   6   4      263.60      563.02    172.41 o 
   6   6   4        3.57      256.47    147.76 o 
   7   6   4       81.78      291.09    159.47 o 
   8   6   4      143.36     -152.23    152.23 o 
   9   6   4     2677.56     2534.76    317.90 o 
  10   6   4       61.59      124.76    142.73 o 
  11   6   4     1471.45     1334.99    210.94 o 
  12   6   4       28.49        7.99    148.44 o 
  13   6   4      904.29      969.41    258.85 o 
  14   6   4        7.81      158.97    174.72 o 
  15   6   4     1537.34     1413.67    244.36 o 
  16   6   4      283.70       84.28    177.80 o 
  17   6   4       76.27       27.98    139.93 o 
  18   6   4       68.94      -97.07    161.22 o 
  19   6   4       29.57     -157.28    157.28 o 
  20   6   4       44.70       79.81    188.43 o 
  21   6   4       88.45      723.39    220.21 o 
  22   6   4     1190.48      946.42    248.24 o 
  23   6   4      280.66      -26.12    204.37 o 
  24   6   4        3.14     -223.79    223.79 o 
  25   6   4       19.62     -450.22    450.22 o 
  26   6   4       11.93      220.50    319.78 o 
  27   6   4        2.27     -255.26    255.26 o 
  28   6   4      137.07     -253.42    253.42 o 
  29   6   4       43.36      239.85    312.03 o 
  30   6   4        3.73     -316.01    316.01 o 
  31   6   4        2.25      135.46    381.68 o 
  32   6   4       47.59       64.55    320.56 o 
   1   7   4      835.86      367.61    521.53 o 
   2   7   4     1088.75     1162.31    253.71 o 
   3   7   4      556.97      504.71    214.75 o 
   4   7   4       20.04      -12.32    169.67 o 
   5   7   4       67.19      143.29    174.38 o 
   6   7   4      149.95       30.06    176.06 o 
   7   7   4        0.27      236.12    171.28 o 
   8   7   4      137.27      519.22    246.36 o 
   9   7   4      178.06       60.58    160.41 o 
  10   7   4      163.93      -64.50    147.82 o 
  11   7   4      465.24      375.71    172.36 o 
  12   7   4      139.09      213.35    182.58 o 
  13   7   4       88.02      399.94    201.37 o 
  14   7   4     1811.12     2459.06    325.87 o 
  15   7   4       60.68      534.25    220.20 o 
  16   7   4      108.86      267.70    242.98 o 
  17   7   4     1060.68     1062.07    299.69 o 
  18   7   4       25.20       96.22    205.98 o 
  19   7   4        4.67      301.54    237.65 o 
  20   7   4       41.46      218.18    232.19 o 
  21   7   4       27.05      268.81    249.49 o 
  22   7   4      154.83     -135.69    217.05 o 
  23   7   4     1055.85      699.44    257.54 o 
  24   7   4       51.36      221.89    327.39 o 
  25   7   4      665.58      485.03    367.61 o 
  26   7   4      236.30      281.61    343.83 o 
  27   7   4      286.35      195.38    360.38 o 
  28   7   4      157.71      148.52    305.29 o 
  29   7   4       61.74     -184.16    323.75 o 
   0   8   4     3460.70     4156.30    650.70 o 
   1   8   4      323.80      243.85    278.55 o 
   2   8   4      788.79      985.05    251.54 o 
   3   8   4        8.91      153.07    195.27 o 
   4   8   4       87.67      427.41    214.96 o 
   5   8   4        4.95      -58.52    176.61 o 
   6   8   4      254.62      648.00    324.26 o 
   7   8   4       34.49      333.08    237.41 o 
   8   8   4     1705.05     2240.09    322.30 o 
   9   8   4      310.13      828.24    211.81 o 
  10   8   4      148.11      375.33    201.41 o 
  11   8   4     1053.71      950.24    330.59 o 
  12   8   4     2047.72     2991.17    349.25 o 
  13   8   4     1157.23     1239.53    262.62 o 
  14   8   4     2915.83     3443.45    369.56 o 
  15   8   4      503.41      279.30    274.63 o 
  16   8   4       67.99      412.33    281.24 o 
  17   8   4       29.12       -1.78    224.74 o 
  18   8   4      325.94      562.32    237.21 o 
  19   8   4        3.64      -75.03    219.68 o 
  20   8   4      294.92      171.49    243.51 o 
  21   8   4       10.55     -109.31    266.25 o 
  22   8   4      701.77      844.76    290.13 o 
  23   8   4       37.79     -202.82    298.42 o 
  24   8   4      104.52       32.32    342.90 o 
  25   8   4       18.54      278.09    577.96 o 
   1   9   4        2.43      279.61    254.08 o 
   2   9   4       25.30      171.86    239.84 o 
   3   9   4       21.46     1012.07    328.54 o 
   4   9   4     2652.66     3061.38    375.84 o 
   5   9   4       46.16      393.74    239.98 o 
   6   9   4        5.47      526.67    253.34 o 
   7   9   4      230.00      687.85    244.73 o 
   8   9   4      675.28     1060.67    330.60 o 
   9   9   4       70.97      470.55    217.72 o 
  10   9   4       84.88      361.42    279.63 o 
  11   9   4        6.52      190.89    220.69 o 
  12   9   4        5.07      286.55    440.96 o 
  13   9   4      100.68      -34.32    300.36 o 
  14   9   4        1.08       90.84    295.95 o 
  15   9   4       86.18      -59.02    507.50 o 
  16   9   4      140.12      130.08    462.20 o 
  17   9   4        4.43     -216.90    230.16 o 
  18   9   4     1212.19     1541.39    335.97 o 
  19   9   4       28.21      294.18    256.00 o 
   0  10   4     4311.79     5563.29    758.96 o 
   1  10   4       79.09      546.57    408.82 o 
   2  10   4        3.62      608.92    303.83 o 
   3  10   4      145.83      286.58    252.35 o 
   4  10   4       21.78      389.44    258.99 o 
   5  10   4      139.68      355.77    266.86 o 
   6  10   4      105.44      374.87    284.88 o 
   7  10   4      225.70      734.22    305.20 o 
   8  10   4       36.07      519.77    321.69 o 
   9  10   4      442.36      570.72    269.55 o 
  10  10   4        1.46      -93.03    484.93 o 
   1   1   5     7714.65     7907.42    173.76 o 
   2   1   5     6026.91     6226.07    134.61 o 
   3   1   5     7905.59     7875.19    147.43 o 
   4   1   5     3284.06     3436.56     99.03 o 
   5   1   5    49200.30    53666.49    853.04 o 
   6   1   5        6.54      -36.25     64.29 o 
   7   1   5     2419.65     2499.80    112.56 o 
   8   1   5     5960.14     6080.51    157.73 o 
   9   1   5     5208.73     5078.76    148.01 o 
  10   1   5       28.17       -2.06     49.61 o 
  11   1   5     5203.74     5160.81    233.96 o 
  12   1   5       27.74       68.11     54.26 o 
  13   1   5     4080.71     3899.91    118.63 o 
  14   1   5     2269.15     2166.30     97.24 o 
  15   1   5     2520.31     2427.46    106.58 o 
  16   1   5      509.02      410.04     67.17 o 
  17   1   5     8735.27     8742.10    223.59 o 
  18   1   5     3562.65     3877.66    141.79 o 
  19   1   5     9371.49     9008.02    237.96 o 
  20   1   5      288.75      255.26    107.19 o 
  21   1   5     2301.17     2624.96    178.93 o 
  22   1   5       47.47       88.98    111.12 o 
  23   1   5     1469.04     1823.08    171.73 o 
  24   1   5     2127.11     2009.42    194.93 o 
  25   1   5    11235.30    10950.79    378.25 o 
  26   1   5      493.61      463.92    168.99 o 
  27   1   5     1865.98     1792.68    239.48 o 
  28   1   5       32.97       69.79    182.66 o 
  29   1   5      302.54      296.42    191.89 o 
  30   1   5     2465.94     2468.29    328.10 o 
  31   1   5     2159.53     2563.89    324.81 o 
  32   1   5      357.22      198.85    252.67 o 
  33   1   5     1202.13     1446.12    314.72 o 
  34   1   5      632.20      822.75    280.30 o 
  35   1   5        2.46      285.43    262.79 o 
  36   1   5       10.21     -224.31    224.31 o 
  37   1   5       55.87       11.48    293.97 o 
  38   1   5       47.86     -213.99    247.55 o 
  39   1   5      637.02      799.99    334.87 o 
   0   2   5    67881.74    68538.01   1825.28 o 
   1   2   5    42738.41    42629.68    842.98 o 
   2   2   5    22662.12    24063.94    483.33 o 
   3   2   5    15197.01    16512.46    360.87 o 
   4   2   5     6723.04     6564.36    196.94 o 
   5   2   5    10118.11    10288.61    259.20 o 
   6   2   5     3750.90     3687.67    137.35 o 
   7   2   5    56156.59    61451.30   1072.65 o 
   8   2   5     5699.66     5421.29    167.51 o 
   9   2   5      434.60      345.22     67.47 o 
  10   2   5    54845.18    56131.55    877.16 o 
  11   2   5     7785.78     7184.49    191.47 o 
  12   2   5    50790.98    54002.12    806.82 o 
  13   2   5     3058.59     3053.04    120.36 o 
  14   2   5    10789.37    10725.67    288.63 o 
  15   2   5     9623.43    10182.08    242.89 o 
  16   2   5     2962.52     3040.75    125.02 o 
  17   2   5    11332.31    11615.27    272.86 o 
  18   2   5     1176.55     1298.11    116.76 o 
  19   2   5     8232.75     7997.70    238.04 o 
  20   2   5      485.44      650.87    116.36 o 
  21   2   5     2112.07     2276.76    170.00 o 
  22   2   5     5321.92     5578.07    245.56 o 
  23   2   5       13.84      188.42    113.83 o 
  24   2   5     2645.36     2872.91    202.17 o 
  25   2   5     2767.11     2812.14    238.31 o 
  26   2   5      201.07      328.14    144.65 o 
  27   2   5      189.43     -136.52    181.02 o 
  28   2   5      819.43      636.60    198.10 o 
  29   2   5        5.07      137.86    196.29 o 
  30   2   5       13.95      -41.95    189.88 o 
  31   2   5      246.01       -5.49    210.85 o 
  32   2   5     1996.88     1380.80    308.66 o 
  33   2   5       99.76     -139.55    272.12 o 
  34   2   5     1145.52     1055.65    306.13 o 
  35   2   5     1023.43      758.32    292.73 o 
  36   2   5      225.11      382.29    554.10 o 
  37   2   5        1.49      221.41    253.91 o 
  38   2   5        2.86     -147.66    242.84 o 
   1   3   5     2009.49     1922.51    152.24 o 
   2   3   5     7001.28     6903.21    258.78 o 
   3   3   5      768.04      722.34    112.30 o 
   4   3   5     1221.91     1454.12    138.45 o 
   5   3   5      415.55      445.27     94.21 o 
   6   3   5    10858.67    10213.52    355.69 o 
   7   3   5     2327.90     2379.66    164.84 o 
   8   3   5    42176.28    38884.82    827.14 o 
   9   3   5    11426.79    10463.38    295.10 o 
  10   3   5     2114.60     2416.08    154.45 o 
  11   3   5       55.84       45.92     68.56 o 
  12   3   5     6568.29     6031.20    212.99 o 
  13   3   5     7737.45     8003.32    243.42 o 
  14   3   5    14730.10    14767.88    350.75 o 
  15   3   5       25.16       -7.48     84.31 o 
  16   3   5    10850.28    10703.39    292.93 o 
  17   3   5      215.21      153.97     92.12 o 
  18   3   5      553.81      863.38    117.04 o 
  19   3   5     2781.98     2870.97    168.21 o 
  20   3   5     1636.98     1735.99    155.18 o 
  21   3   5      763.31     1051.77    143.55 o 
  22   3   5    11726.01    11037.56    358.29 o 
  23   3   5     2496.51     2767.59    303.74 o 
  24   3   5     4470.36     4360.95    283.23 o 
  25   3   5     2244.63     2064.80    220.54 o 
  26   3   5      555.18      483.86    156.58 o 
  27   3   5       21.95        6.88    172.65 o 
  28   3   5      360.78      243.02    278.75 o 
  29   3   5        0.40      155.24    201.66 o 
  30   3   5     2070.53     2395.48    320.95 o 
  31   3   5      414.88      651.93    278.42 o 
  32   3   5      156.64       93.34    231.47 o 
  33   3   5        8.83     -237.33    237.33 o 
  34   3   5      529.04      624.10    272.24 o 
  35   3   5      416.87      996.88    314.44 o 
  36   3   5        0.41      139.60    253.86 o 
  37   3   5       27.94     -267.57    285.01 o 
   0   4   5     6668.63     6641.06    424.01 o 
   1   4   5    73935.45    70946.14   1424.62 o 
   2   4   5    10522.18    10128.09    353.97 o 
   3   4   5    49210.25    44528.77    963.30 o 
   4   4   5     6519.91     6304.71    286.60 o 
   5   4   5    36421.05    35889.02    993.15 o 
   6   4   5    16302.11    15122.28    479.02 o 
   7   4   5     4194.02     4466.51    249.40 o 
   8   4   5     7724.46     7857.90    316.43 o 
   9   4   5    22287.70    21368.38    558.84 o 
  10   4   5    16165.47    15995.21    462.17 o 
  11   4   5    14121.41    12273.48    361.70 o 
  12   4   5     6117.48     5871.48    262.71 o 
  13   4   5     1314.72     1349.76    191.04 o 
  14   4   5       75.46      383.75    116.83 o 
  15   4   5    50096.89    47178.02   1045.06 o 
  16   4   5     5069.63     5416.80    271.61 o 
  17   4   5    24791.12    24585.23    597.67 o 
  18   4   5      305.54      398.82    129.48 o 
  19   4   5    10430.43    10051.66    337.05 o 
  20   4   5     9155.39     8660.91    353.00 o 
  21   4   5      823.58      743.78    150.54 o 
  22   4   5     1832.19     1961.37    211.99 o 
  23   4   5     9276.11     8763.81    412.92 o 
  24   4   5      218.05      309.69    179.27 o 
  25   4   5     4450.61     4097.23    322.54 o 
  26   4   5     6107.46     6030.72    523.50 o 
  27   4   5      348.19        1.27    221.66 o 
  28   4   5      495.23      323.85    234.28 o 
  29   4   5     6688.98     6710.85    467.58 o 
  30   4   5     1075.17     1087.08    272.15 o 
  31   4   5     3064.77     4038.71    388.00 o 
  32   4   5     1832.47     1893.40    320.85 o 
  33   4   5     1174.35     1063.99    304.11 o 
  34   4   5      562.44      812.98    283.62 o 
  35   4   5      921.47     1561.61    396.52 o 
  36   4   5       11.21       34.91    285.18 o 
   1   5   5     6985.78     6820.73    336.72 o 
   2   5   5      156.01     -109.98    109.98 o 
   3   5   5     6121.78     5669.13    336.54 o 
   4   5   5     2045.76     2080.22    216.39 o 
   5   5   5    18027.28    17479.35    571.73 o 
   6   5   5    41585.22    40253.42   1025.80 o 
   7   5   5    15605.69    14249.98    504.85 o 
   8   5   5    49052.79    45724.19   1036.07 o 
   9   5   5     2393.71     2721.13    231.28 o 
  10   5   5     1165.19     1486.67    225.01 o 
  11   5   5     1605.62     1808.05    212.54 o 
  12   5   5        1.29       54.24    123.22 o 
  13   5   5      749.17      822.62    158.98 o 
  14   5   5     6767.35     6763.99    391.18 o 
  15   5   5     4270.99     4076.49    289.96 o 
  16   5   5     4616.39     4771.83    310.87 o 
  17   5   5     1185.25     1217.99    179.66 o 
  18   5   5     2880.40     2853.21    241.36 o 
  19   5   5     3771.16     4651.35    326.71 o 
  20   5   5       30.50     -169.19    169.19 o 
  21   5   5     1410.33     1607.23    272.36 o 
  22   5   5     1778.60     1989.02    270.46 o 
  23   5   5        6.08      192.16    226.18 o 
  24   5   5       20.26      276.77    199.88 o 
  25   5   5       65.94       15.90    198.50 o 
  26   5   5       14.27     -142.23    224.67 o 
  27   5   5      793.84      582.06    256.31 o 
  28   5   5     6753.78     6857.93    561.95 o 
  29   5   5     1783.92     1911.40    622.44 o 
  30   5   5     4945.27     5028.99    694.58 o 
  31   5   5       85.71      353.17    474.43 o 
  32   5   5       39.31     -174.69    273.38 o 
  33   5   5      383.70      434.92    308.20 o 
  34   5   5       39.14      -28.15    270.09 o 
   0   6   5     3756.31     3447.39    618.02 o 
   1   6   5      526.30      349.01    166.74 o 
   2   6   5     4709.69     4152.10    421.84 o 
   3   6   5     1528.57     1434.33    217.45 o 
   4   6   5     9941.68    10394.21    673.08 o 
   5   6   5     3925.79     3832.70    311.26 o 
   6   6   5     1589.07     1528.04    222.26 o 
   7   6   5      458.28      348.65    169.48 o 
   8   6   5     2733.21     2987.39    288.14 o 
   9   6   5     3227.34     3596.41    285.23 o 
  10   6   5    17609.69    16129.33    543.25 o 
  11   6   5     6550.95     7010.48    386.94 o 
  12   6   5    11706.70    11345.96    471.54 o 
  13   6   5     2010.06     1894.54    262.93 o 
  14   6   5      819.64      983.19    221.24 o 
  15   6   5     2199.66     2912.64    350.84 o 
  16   6   5     2144.74     2114.93    277.40 o 
  17   6   5      319.90       84.59    172.65 o 
  18   6   5     1395.42     1116.29    216.48 o 
  19   6   5      280.28      522.12    216.33 o 
  20   6   5      561.83      596.67    221.13 o 
  21   6   5      304.81       14.47    250.42 o 
  22   6   5        5.75      119.59    203.11 o 
  23   6   5       81.89      -50.16    287.26 o 
  24   6   5     1341.58     1423.41    339.94 o 
  25   6   5     2019.64     2129.11    501.43 o 
  26   6   5     3004.42     3203.41    415.95 o 
  27   6   5     2024.29     2336.20    384.82 o 
  28   6   5      334.91     -119.81    285.46 o 
  29   6   5      345.74      502.43    561.86 o 
  30   6   5      834.96      838.94    382.90 o 
  31   6   5      556.06       89.42    425.58 o 
  32   6   5      480.86      420.85    768.96 o 
   1   7   5     5610.14     6252.45    465.89 o 
   2   7   5      657.99      470.38    224.51 o 
   3   7   5     3810.72     3828.25    341.90 o 
   4   7   5        9.22     -164.58    164.58 o 
   5   7   5    11165.53    11387.52    556.81 o 
   6   7   5     6203.51     6916.80    449.77 o 
   7   7   5    14827.79    14927.65    617.55 o 
   8   7   5    14279.63    14492.29    608.67 o 
   9   7   5     6712.40     6566.63    402.45 o 
  10   7   5      115.90      -43.19    151.07 o 
  11   7   5      119.10      -76.58    170.54 o 
  12   7   5        3.41       31.60    165.63 o 
  13   7   5     4289.79     4563.01    385.48 o 
  14   7   5    11593.63    10833.12    577.90 o 
  15   7   5     6635.03     7301.23    514.27 o 
  16   7   5     4033.47     4530.94    422.91 o 
  17   7   5      440.84      560.94    267.17 o 
  18   7   5       58.90       42.17    211.14 o 
  19   7   5     6372.05     6552.46    492.31 o 
  20   7   5      383.50      756.74    277.28 o 
  21   7   5     4597.37     4943.61    442.08 o 
  22   7   5     2332.91     2560.03    347.28 o 
  23   7   5        3.34      325.65    254.97 o 
  24   7   5      318.90      551.49    295.04 o 
  25   7   5      370.48      669.62    404.06 o 
  26   7   5       29.20     -325.40    325.40 o 
  27   7   5     2389.70     2815.90    434.51 o 
  28   7   5      992.47      982.96    330.22 o 
   0   8   5      320.23      324.36    303.09 o 
   1   8   5      670.31     1035.47    251.66 o 
   2   8   5      341.43      520.91    222.32 o 
   3   8   5      390.88      872.79    248.02 o 
   4   8   5     2200.14     2393.22    333.31 o 
   5   8   5     1090.36     1370.45    271.39 o 
   6   8   5      105.67      243.98    225.41 o 
   7   8   5      146.29      -10.70    281.44 o 
   8   8   5      525.51      885.42    226.68 o 
   9   8   5      389.05      823.67    221.63 o 
  10   8   5     7152.31     7254.56    513.86 o 
  11   8   5      395.24      228.53    215.65 o 
  12   8   5     3733.36     4071.29    392.35 o 
  13   8   5       71.72      393.21    280.80 o 
  14   8   5      125.47      114.35    213.81 o 
  15   8   5     1746.17     1867.55    353.28 o 
  16   8   5       22.61     -220.43    220.43 o 
  17   8   5      326.72      342.39    290.08 o 
  18   8   5        2.47      -48.59    222.69 o 
  19   8   5      116.65      236.61    240.32 o 
  20   8   5       84.38      387.91    252.40 o 
  21   8   5        0.56      -27.34    249.14 o 
  22   8   5       60.05      228.66    262.78 o 
  23   8   5       78.35      -70.19    274.00 o 
  24   8   5      791.55     1380.17    424.88 o 
   1   9   5     1230.09     1687.38    325.66 o 
   2   9   5       34.32       -1.63    305.97 o 
   3   9   5        0.39      140.01    235.43 o 
   4   9   5      630.71     1005.35    288.43 o 
   5   9   5        2.42      151.51    314.26 o 
   6   9   5      521.41     1146.55    275.43 o 
   7   9   5        4.18     -256.69    393.65 o 
   8   9   5     5103.94     4886.92    655.09 o 
   9   9   5      142.44      -93.00    207.36 o 
  10   9   5       44.49      205.71    218.23 o 
  11   9   5       47.73      143.80    272.41 o 
  12   9   5      339.28      132.93    242.35 o 
  13   9   5      269.26      405.76    320.91 o 
  14   9   5      850.99      331.94    277.98 o 
  15   9   5      943.75     1136.87    314.92 o 
  16   9   5      444.71      628.40    289.66 o 
  17   9   5      108.21      465.77    326.65 o 
  18   9   5      147.07      165.00    253.69 o 
  19   9   5       56.05      243.67    256.10 o 
   0  10   5      536.00     1533.80    472.25 o 
   1  10   5      364.03      438.54    317.12 o 
   2  10   5      651.51     1513.58    320.09 o 
   3  10   5      248.31      506.15    447.53 o 
   4  10   5      832.39      900.16    279.88 o 
   5  10   5      299.90      228.89    708.59 o 
   6  10   5       19.63      -46.02    334.62 o 
   7  10   5       12.32      -20.22    278.83 o 
   8  10   5        1.74      109.70    253.84 o 
   9  10   5      320.89      631.31    368.00 o 
   0   0   6    35125.45    35154.59   1201.56 o 
   1   0   6     2055.43     1862.74    134.02 o 
   2   0   6   269626.06   289632.06   9790.30 o 
   3   0   6   118622.81   132499.59   2707.68 o 
   4   0   6    24257.50    25144.39    555.13 o 
   5   0   6    11117.57    11527.27    348.28 o 
   6   0   6   123522.01   128297.38   4237.04 o 
   7   0   6      154.88      295.69     83.12 o 
   8   0   6    64275.04    67206.21   1530.42 o 
   9   0   6    12180.24    12516.34    390.16 o 
  10   0   6       54.94      156.52    199.98 o 
  11   0   6    24526.50    22645.12    617.10 o 
  12   0   6    29999.43    28647.76    664.73 o 
  13   0   6      129.95      122.85     69.79 o 
  14   0   6    74598.55    74507.43   1888.45 o 
  15   0   6     6843.70     5984.19    217.28 o 
  16   0   6    58751.02    58363.87   1476.92 o 
  17   0   6      771.56      776.24    112.95 o 
  18   0   6     2958.05     3216.84    177.68 o 
  19   0   6      146.46       79.72    123.09 o 
  20   0   6    59293.23    55394.40   1694.42 o 
  21   0   6     2324.12     2821.59    298.55 o 
  22   0   6    11115.53    10928.30    505.57 o 
  23   0   6     1599.16     1829.07    273.10 o 
  24   0   6     9070.08     8689.57    477.18 o 
  25   0   6     3157.44     3684.34    350.25 o 
  26   0   6     3500.02     3184.04    348.81 o 
  27   0   6     2135.18     2612.92    324.57 o 
  28   0   6     2680.13     3243.48    522.89 o 
  29   0   6      287.57      145.73    293.93 o 
  30   0   6     3951.70     3745.45    535.87 o 
  31   0   6     3799.49     3355.28    523.94 o 
  32   0   6      998.79     1826.31    643.77 o 
  33   0   6     2673.45     2686.43    738.78 o 
  34   0   6     4302.62     3977.87    598.91 o 
  35   0   6      674.25     1013.74    393.07 o 
  36   0   6        7.59      -90.82    567.07 o 
  37   0   6     1632.13     1251.03    434.46 o 
  38   0   6     1780.92     2453.54    508.47 o 
  39   0   6      183.64      426.23    374.24 o 
   1   1   6    26415.37    29565.12    538.99 o 
   2   1   6    12254.46    13328.57    241.23 o 
   3   1   6     2441.74     2424.53     77.91 o 
   4   1   6   124686.83   134494.67   1824.00 o 
   5   1   6     1344.14     1308.38     66.61 o 
   6   1   6       68.85       89.09     53.79 o 
   7   1   6   162083.84   170022.30   2554.60 o 
   8   1   6     1630.51     1690.26    105.23 o 
   9   1   6    12959.72    12766.17    421.29 o 
  10   1   6    20778.85    19667.82    496.81 o 
  11   1   6    14153.43    14555.57    303.69 o 
  12   1   6    29324.10    29267.15    520.63 o 
  13   1   6       93.36       42.87     59.15 o 
  14   1   6     7782.27     8302.38    260.49 o 
  15   1   6    94142.48    95629.33   1299.23 o 
  16   1   6      788.85      845.72     85.48 o 
  17   1   6      687.72      699.94     74.79 o 
  18   1   6    33420.28    31141.80    516.21 o 
  19   1   6    21348.46    20617.36    417.51 o 
  20   1   6      429.98      458.10    119.59 o 
  21   1   6    19664.33    18791.68    457.93 o 
  22   1   6       69.71      114.68    111.73 o 
  23   1   6     1100.24     1061.74    161.62 o 
  24   1   6     1139.26     1196.95    173.36 o 
  25   1   6      120.16      282.04    147.62 o 
  26   1   6    12133.44    12376.61    413.39 o 
  27   1   6      337.40      519.08    166.26 o 
  28   1   6      573.80      456.48    196.95 o 
  29   1   6     8066.22     8291.56    518.70 o 
  30   1   6      948.67     1097.62    265.61 o 
  31   1   6     8802.37     9158.20    924.78 o 
  32   1   6     2095.95     2457.75    397.68 o 
  33   1   6     2922.64     2850.02    371.82 o 
  34   1   6        2.78     -212.42    212.42 o 
  35   1   6       74.26      227.51    248.50 o 
  36   1   6      253.44      240.31    252.37 o 
  37   1   6      167.77      237.76    268.83 o 
  38   1   6      111.37       79.80    256.91 o 
  39   1   6      461.14      473.71    271.04 o 
   0   2   6    15326.20    15770.16    534.55 o 
   1   2   6     2955.47     3039.38    152.14 o 
   2   2   6    29704.48    29715.84    575.89 o 
   3   2   6    54152.48    53346.12    957.08 o 
   4   2   6     2018.86     2219.05    124.72 o 
   5   2   6    25430.81    26199.69    522.48 o 
   6   2   6     1789.06     1763.91    103.05 o 
   7   2   6      876.75      951.02     90.49 o 
   8   2   6     7754.67     7625.60    213.48 o 
   9   2   6      554.53      619.23     83.94 o 
  10   2   6      186.54      336.84     73.83 o 
  11   2   6    97352.81    97387.22   1374.72 o 
  12   2   6    14422.67    13997.15    276.83 o 
  13   2   6     6195.05     5924.40    224.49 o 
  14   2   6    11839.33    11120.71    253.25 o 
  15   2   6    36881.73    35344.73    584.92 o 
  16   2   6     5664.82     5452.53    185.05 o 
  17   2   6     9593.32     9245.18    250.04 o 
  18   2   6      230.63      258.60     82.63 o 
  19   2   6     1488.90     1595.27    143.81 o 
  20   2   6     8463.96     8644.02    275.81 o 
  21   2   6     4235.00     4335.76    232.03 o 
  22   2   6     1321.77     1316.17    206.76 o 
  23   2   6     7619.51     7315.11    363.91 o 
  24   2   6     3360.12     3283.81    217.28 o 
  25   2   6    22900.57    21897.33    586.87 o 
  26   2   6       47.00     -135.27    135.27 o 
  27   2   6     2337.70     2320.55    237.66 o 
  28   2   6      366.92      519.64    194.92 o 
  29   2   6     5501.92     5595.87    401.44 o 
  30   2   6      533.25      400.79    211.13 o 
  31   2   6       15.53     -199.85    199.85 o 
  32   2   6       57.07      198.81    241.09 o 
  33   2   6     1285.23     1371.07    349.43 o 
  34   2   6      614.90      660.30    280.18 o 
  35   2   6     2729.89     3070.07    406.68 o 
  36   2   6      448.06      418.47    279.04 o 
  37   2   6      925.16     1588.85    331.42 o 
  38   2   6      798.92      565.13    280.54 o 
   1   3   6      212.73      324.88     95.72 o 
   2   3   6    47773.16    45275.54    934.51 o 
   3   3   6     2710.95     2837.92    164.56 o 
   4   3   6     7537.13     7328.30    246.06 o 
   5   3   6    14358.30    14881.50    370.88 o 
   6   3   6    63397.08    64401.46   1177.00 o 
   7   3   6    15122.66    14369.14    391.09 o 
   8   3   6     7484.14     7047.41    265.99 o 
   9   3   6    53454.25    53010.30   1078.53 o 
  10   3   6    16811.85    16522.56    436.04 o 
  11   3   6     1456.40     1606.34    168.53 o 
  12   3   6    20669.34    19890.72    424.94 o 
  13   3   6    13720.94    13429.75    326.23 o 
  14   3   6      281.82      513.14     89.34 o 
  15   3   6     4397.26     4316.77    184.88 o 
  16   3   6    32769.02    31811.83    594.42 o 
  17   3   6     6567.56     6812.23    232.86 o 
  18   3   6      367.23      548.82    109.62 o 
  19   3   6      614.06      608.77    121.78 o 
  20   3   6    18470.99    18769.71    431.61 o 
  21   3   6      150.97      263.69    115.47 o 
  22   3   6     1518.23     1857.13    184.04 o 
  23   3   6     6441.39     6599.26    300.23 o 
  24   3   6    15762.31    14981.28    468.66 o 
  25   3   6     1962.73     1744.49    209.10 o 
  26   3   6     2125.02     2063.93    230.80 o 
  27   3   6     1371.40     1323.82    240.61 o 
  28   3   6       10.07       45.82    190.03 o 
  29   3   6     1759.32     1827.80    266.28 o 
  30   3   6     1526.68     1533.36    284.48 o 
  31   3   6      587.47      779.40    265.04 o 
  32   3   6       90.64      307.43    237.14 o 
  33   3   6      110.25      220.20    270.25 o 
  34   3   6      503.40      827.27    285.24 o 
  35   3   6      287.42      256.88    286.51 o 
  36   3   6        0.37      -33.95    245.84 o 
  37   3   6       99.19      640.30    294.20 o 
   0   4   6    52785.81    50689.08   1519.34 o 
   1   4   6      814.70      698.62    141.12 o 
   2   4   6    12002.04    11306.10    371.10 o 
   3   4   6     8693.63     8431.83    357.47 o 
   4   4   6     2222.25     2155.15    198.15 o 
   5   4   6     3590.97     4304.66    226.38 o 
   6   4   6     1994.74     2056.53    178.85 o 
   7   4   6      936.94      786.98    135.64 o 
   8   4   6     5652.23     5015.24    284.36 o 
   9   4   6     6723.42     7074.20    304.61 o 
  10   4   6      303.52      336.00    130.78 o 
  11   4   6    10298.24     9504.77    354.12 o 
  12   4   6     9889.16     9906.12    362.62 o 
  13   4   6     3864.88     4372.54    250.68 o 
  14   4   6    18477.28    17596.37    620.25 o 
  15   4   6       22.81     -108.79    108.79 o 
  16   4   6     6804.52     6785.41    326.47 o 
  17   4   6     1798.48     1746.20    173.80 o 
  18   4   6     1034.15      750.01    167.44 o 
  19   4   6      140.15       74.76    124.29 o 
  20   4   6      417.11      448.06    136.57 o 
  21   4   6      846.64      937.56    163.26 o 
  22   4   6     4549.26     4710.07    314.03 o 
  23   4   6       12.95       -2.69    210.41 o 
  24   4   6        7.21       66.83    161.81 o 
  25   4   6      902.86      978.19    203.23 o 
  26   4   6        9.34       -2.69    190.02 o 
  27   4   6       88.96       83.22    230.60 o 
  28   4   6      392.62      314.67    269.75 o 
  29   4   6       34.91      327.91    222.09 o 
  30   4   6     4822.98     4389.66    407.83 o 
  31   4   6        2.48      177.12    234.00 o 
  32   4   6      602.58      767.73    329.38 o 
  33   4   6     1095.33      995.89    294.89 o 
  34   4   6      274.72      494.88    295.31 o 
  35   4   6       55.12      336.47    270.32 o 
  36   4   6     1132.87     1502.22    343.23 o 
   1   5   6     8421.70     8243.34    470.98 o 
   2   5   6     1314.62     1427.07    184.22 o 
   3   5   6     2490.28     2669.51    224.61 o 
   4   5   6     3845.98     3598.63    412.61 o 
   5   5   6       17.00      144.32    139.91 o 
   6   5   6     2531.34     2225.79    231.09 o 
   7   5   6     9299.77     9493.97    387.49 o 
   8   5   6     1083.58     1064.41    183.38 o 
   9   5   6      108.10      195.82    160.14 o 
  10   5   6      112.17       10.67    129.27 o 
  11   5   6       39.40       15.25    117.11 o 
  12   5   6     1083.86     1212.13    174.16 o 
  13   5   6     3190.35     3422.81    294.27 o 
  14   5   6      307.16      276.27    155.05 o 
  15   5   6    11402.45    11127.93    505.10 o 
  16   5   6      742.52      754.98    196.80 o 
  17   5   6      163.25      197.24    176.16 o 
  18   5   6      675.51      666.65    180.61 o 
  19   5   6     2711.56     2358.81    251.76 o 
  20   5   6      637.46      508.70    182.60 o 
  21   5   6     1129.53     1100.51    223.72 o 
  22   5   6     1259.84     1095.35    245.16 o 
  23   5   6       15.86     -197.92    197.92 o 
  24   5   6      116.94       -6.17    181.85 o 
  25   5   6     1127.01      971.29    247.32 o 
  26   5   6      176.67      -81.70    224.44 o 
  27   5   6        5.85     -218.16    237.12 o 
  28   5   6      427.63      567.28    300.56 o 
  29   5   6      183.25      130.69    367.87 o 
  30   5   6       59.39      185.97    392.46 o 
  31   5   6     1073.43     1107.62    339.02 o 
  32   5   6      147.43      -66.11    628.93 o 
  33   5   6       69.21      -39.02    288.66 o 
  34   5   6      687.90      721.51    421.73 o 
   0   6   6     1567.49     2036.73    327.64 o 
   1   6   6     1750.06     1831.77    227.62 o 
   2   6   6     2316.86     2444.64    285.93 o 
   3   6   6       28.69      -56.04    136.83 o 
   4   6   6     1345.06      943.17    215.85 o 
   5   6   6     1895.96     2247.50    253.84 o 
   6   6   6      540.32      498.90    166.75 o 
   7   6   6      174.56      368.70    165.78 o 
   8   6   6     2058.59     2011.71    225.99 o 
   9   6   6     1277.67     1051.57    190.01 o 
  10   6   6     2550.47     3178.19    276.78 o 
  11   6   6      397.80      694.00    177.89 o 
  12   6   6        6.20      -14.53    157.92 o 
  13   6   6      434.59      315.13    188.71 o 
  14   6   6      595.91      694.90    207.28 o 
  15   6   6     2824.60     2642.40    302.06 o 
  16   6   6     1467.78     1339.61    242.01 o 
  17   6   6      559.00      584.34    258.20 o 
  18   6   6      446.05      182.09    229.82 o 
  19   6   6       24.53       19.21    185.90 o 
  20   6   6       16.13     -175.12    175.12 o 
  21   6   6       75.85      273.26    213.86 o 
  22   6   6       57.14       44.97    226.59 o 
  23   6   6     1311.94     1036.63    321.14 o 
  24   6   6      457.41      898.63    285.46 o 
  25   6   6      747.21      818.80    248.67 o 
  26   6   6       46.36       98.07    320.69 o 
  27   6   6      670.86      240.82    290.97 o 
  28   6   6      301.46      513.23    482.67 o 
  29   6   6       22.52     -271.94    336.54 o 
  30   6   6       47.66      643.83    455.26 o 
  31   6   6      261.13      531.78    433.47 o 
   1   7   6      974.51     1198.43    246.39 o 
   2   7   6     1124.89     1102.38    224.73 o 
   3   7   6      312.65      350.31    179.60 o 
   4   7   6     2119.16     2237.61    274.16 o 
   5   7   6     2400.73     2730.85    305.55 o 
   6   7   6      530.49      577.21    184.79 o 
   7   7   6     3655.20     4260.87    352.93 o 
   8   7   6     1835.50     1904.18    257.88 o 
   9   7   6      867.93      674.58    187.24 o 
  10   7   6      134.23      -49.16    148.03 o 
  11   7   6      469.30       41.89    295.08 o 
  12   7   6        6.03     -212.51    212.51 o 
  13   7   6       21.45      225.04    178.88 o 
  14   7   6       27.25      177.37    193.31 o 
  15   7   6       93.66      396.96    219.84 o 
  16   7   6       41.37      341.58    213.29 o 
  17   7   6      447.28      489.20    226.06 o 
  18   7   6      294.89      122.81    245.24 o 
  19   7   6     3939.16     5744.96    471.25 o 
  20   7   6     1187.32     1454.24    296.08 o 
  21   7   6      568.17      992.88    284.61 o 
  22   7   6     1866.79     2231.84    333.09 o 
  23   7   6       27.96      139.80    273.14 o 
  24   7   6      340.00       21.13    419.86 o 
  25   7   6      845.77      641.09    384.14 o 
  26   7   6      541.85      405.83    317.68 o 
  27   7   6      407.05      541.27    425.27 o 
  28   7   6      357.57      -75.69    300.84 o 
   0   8   6      155.58      -21.04    268.49 o 
   1   8   6       96.55      333.48    249.12 o 
   2   8   6      489.08      542.08    221.22 o 
   3   8   6      148.05     -124.03    194.70 o 
   4   8   6       43.16      185.29    207.48 o 
   5   8   6       11.13       21.51    198.51 o 
   6   8   6       11.32      339.83    181.46 o 
   7   8   6      846.75      736.36    244.34 o 
   8   8   6        2.89      163.45    169.67 o 
   9   8   6        8.86      -21.80    198.33 o 
  10   8   6      533.43      436.85    231.24 o 
  11   8   6     1002.53     1598.08    278.61 o 
  12   8   6      223.79      268.02    218.41 o 
  13   8   6       38.86      -93.60    199.41 o 
  14   8   6       24.82      502.65    221.66 o 
  15   8   6      227.38     1064.98    272.42 o 
  16   8   6      531.85       57.48    255.95 o 
  17   8   6     1154.43     1464.76    350.19 o 
  18   8   6      299.10     -173.93    282.76 o 
  19   8   6       72.93      346.30    246.23 o 
  20   8   6       50.99      324.75    339.64 o 
  21   8   6       17.36      134.83    242.80 o 
  22   8   6        1.89        7.25    252.43 o 
  23   8   6      265.00      107.71    461.53 o 
  24   8   6      300.03      318.14    351.96 o 
   1   9   6        1.42      384.94    331.54 o 
   2   9   6      896.15     1879.98    334.80 o 
   3   9   6      260.06      346.34    235.32 o 
   4   9   6      186.28      222.55    336.97 o 
   5   9   6      304.21      425.82    231.64 o 
   6   9   6      416.59      376.97    236.46 o 
   7   9   6     1630.09     1882.75    336.92 o 
   8   9   6        3.27      -63.68    190.80 o 
   9   9   6       19.54      336.24    405.96 o 
  10   9   6      588.44     1449.61    307.76 o 
  11   9   6       45.86      341.96    244.45 o 
  12   9   6      486.31      726.10    252.51 o 
  13   9   6       55.16     -215.76    215.76 o 
  14   9   6      125.24       25.52    230.70 o 
  15   9   6     1187.96     1183.05    509.96 o 
  16   9   6      101.97      426.36    273.75 o 
  17   9   6       69.26      239.51    278.52 o 
  18   9   6       63.06      492.46    259.04 o 
  19   9   6      151.39       59.46    961.95 o 
   0  10   6      850.48      484.84    353.46 o 
   1  10   6      567.73     1317.05    312.05 o 
   2  10   6        2.76     1138.52    297.84 o 
   3  10   6     1225.59     1673.92    331.37 o 
   4  10   6        1.45       78.54    231.54 o 
   5  10   6       24.65      210.57    399.54 o 
   6  10   6        0.42      384.53    283.96 o 
   7  10   6       24.46     -215.80    215.80 o 
   8  10   6       28.89      -92.37    424.34 o 
   9  10   6      312.85      823.40    550.25 o 
   1   1   7     3781.84     3816.39    151.98 o 
   2   1   7       42.36       18.45     47.56 o 
   3   1   7    30586.59    33271.72    492.59 o 
   4   1   7       45.39       35.23     67.36 o 
   5   1   7     2497.69     2610.88     89.58 o 
   6   1   7      515.00      566.63     57.36 o 
   7   1   7    11634.42    11444.32    219.99 o 
   8   1   7      926.24     1048.25     86.72 o 
   9   1   7     5402.65     5444.16    175.87 o 
  10   1   7      383.89      303.47     79.38 o 
  11   1   7        4.12       17.78     73.37 o 
  12   1   7     3342.27     3669.91    187.32 o 
  13   1   7       17.58      -34.21     62.78 o 
  14   1   7     5884.96     6143.10    172.75 o 
  15   1   7     9061.82     9616.65    242.62 o 
  16   1   7     4259.63     4345.91    155.96 o 
  17   1   7    18394.20    17981.03    499.12 o 
  18   1   7      848.69     1073.83    197.54 o 
  19   1   7     7269.18     6979.57    253.14 o 
  20   1   7     1280.02     1723.44    157.06 o 
  21   1   7     3371.58     3313.84    198.31 o 
  22   1   7     4391.46     4722.77    257.96 o 
  23   1   7       49.33      -35.06    121.80 o 
  24   1   7       12.95     -115.40    128.96 o 
  25   1   7      875.42      936.77    171.68 o 
  26   1   7        0.90     -136.44    136.44 o 
  27   1   7     1091.94      913.47    179.74 o 
  28   1   7     5468.98     5611.42    325.42 o 
  29   1   7      504.57      472.23    204.84 o 
  30   1   7        8.62       10.03    195.35 o 
  31   1   7     1960.13     1231.81    281.09 o 
  32   1   7      381.96      480.71    302.12 o 
  33   1   7        0.57     -195.34    232.59 o 
  34   1   7        1.10      421.23    270.20 o 
  35   1   7       74.74     -203.76    206.22 o 
  36   1   7      135.19      213.19    290.55 o 
  37   1   7       65.67       91.88    341.30 o 
  38   1   7       16.10      188.18    265.13 o 
  39   1   7      668.41      490.34    329.69 o 
   0   2   7    36504.55    39609.34   1125.47 o 
   1   2   7     7067.40     6220.99    184.66 o 
   2   2   7      200.76      107.28     63.30 o 
   3   2   7    20332.31    20621.47    433.75 o 
   4   2   7     6244.78     6757.26    205.41 o 
   5   2   7     4612.19     4553.38    171.49 o 
   6   2   7    18454.32    19124.91    374.98 o 
   7   2   7     3258.97     3105.16    130.03 o 
   8   2   7    17920.81    18398.05    393.98 o 
   9   2   7     3123.44     3355.76    134.39 o 
  10   2   7      900.62     1035.42    103.94 o 
  11   2   7     9135.90     9314.47    271.46 o 
  12   2   7    15132.65    14569.87    339.49 o 
  13   2   7     4700.85     4768.93    198.80 o 
  14   2   7     8857.77     8754.72    254.77 o 
  15   2   7     8369.48     8241.18    221.26 o 
  16   2   7     3841.49     4311.56    168.03 o 
  17   2   7     1966.35     1935.75    128.09 o 
  18   2   7     3345.48     3571.12    183.46 o 
  19   2   7     9426.29     9130.85    279.07 o 
  20   2   7     1502.34     1572.27    164.28 o 
  21   2   7       63.40       44.37    121.72 o 
  22   2   7     1645.07     1864.37    281.79 o 
  23   2   7    10236.45    10542.23    357.81 o 
  24   2   7      701.01      857.84    164.84 o 
  25   2   7     8263.20     7956.82    571.74 o 
  26   2   7     3331.72     3181.46    264.53 o 
  27   2   7     1255.31     1362.16    332.41 o 
  28   2   7      794.20      912.05    215.63 o 
  29   2   7      723.21      738.21    229.46 o 
  30   2   7       45.17      164.86    183.82 o 
  31   2   7     1258.53     1096.67    263.35 o 
  32   2   7      967.91      701.60    260.90 o 
  33   2   7       13.04      292.61    256.19 o 
  34   2   7     1509.13     1347.43    322.53 o 
  35   2   7      213.36     -142.62    252.11 o 
  36   2   7       66.78      113.33    281.54 o 
  37   2   7     1143.20      926.39    315.73 o 
  38   2   7      984.50      724.66    291.23 o 
   1   3   7     1720.29     2115.52    259.35 o 
   2   3   7    11453.34    10382.98    324.98 o 
   3   3   7    27598.77    26808.97    569.36 o 
   4   3   7    43346.87    42386.68    823.26 o 
   5   3   7    34503.12    35454.51    711.77 o 
   6   3   7     2201.37     2120.31    160.94 o 
   7   3   7    11438.94    11419.66    313.95 o 
   8   3   7    16865.24    15539.84    415.15 o 
   9   3   7      975.55      810.61    118.40 o 
  10   3   7    52138.24    51597.76   1056.42 o 
  11   3   7     1497.24     1570.27    133.27 o 
  12   3   7    12182.54    10905.73    306.42 o 
  13   3   7     2356.11     2441.01    155.58 o 
  14   3   7      159.64      100.96     76.38 o 
  15   3   7    12397.25    12007.94    336.28 o 
  16   3   7    15284.33    15194.87    356.17 o 
  17   3   7    37361.63    35485.56    653.53 o 
  18   3   7    19071.24    18370.70    420.72 o 
  19   3   7    14060.99    13006.54    346.23 o 
  20   3   7      802.27     1061.02    140.59 o 
  21   3   7      721.96      860.82    152.58 o 
  22   3   7    14712.74    14203.50    413.62 o 
  23   3   7      385.15      370.22    139.25 o 
  24   3   7     9660.96    10028.85    367.99 o 
  25   3   7       74.61      151.99    148.26 o 
  26   3   7     1620.70     1349.93    230.10 o 
  27   3   7     1346.07     1489.37    302.32 o 
  28   3   7        7.10     -120.55    185.86 o 
  29   3   7      808.13      602.45    252.68 o 
  30   3   7     1805.61     1852.72    301.94 o 
  31   3   7      470.02      338.67    229.94 o 
  32   3   7      497.05      245.36    236.03 o 
  33   3   7      522.97      587.13    261.93 o 
  34   3   7      580.97      575.64    285.20 o 
  35   3   7       54.15      392.17    301.84 o 
  36   3   7      691.64      590.14    445.53 o 
  37   3   7       81.01       85.68    279.83 o 
   0   4   7    12514.01    12195.19    551.76 o 
   1   4   7    52160.45    47990.41   1027.16 o 
   2   4   7    33329.25    32751.15    759.25 o 
   3   4   7     1440.13     1551.46    181.33 o 
   4   4   7       14.66       45.14     92.14 o 
   5   4   7     3268.63     3075.59    196.44 o 
   6   4   7     2099.84     2231.51    171.65 o 
   7   4   7     8361.13     7831.13    319.80 o 
   8   4   7      129.66      200.56    110.41 o 
   9   4   7     2595.78     2593.80    201.95 o 
  10   4   7        2.91      -22.71    103.37 o 
  11   4   7     2176.31     2436.53    199.79 o 
  12   4   7     6322.47     6474.85    382.99 o 
  13   4   7     1930.80     2020.77    192.22 o 
  14   4   7      550.29      590.05    176.08 o 
  15   4   7     7651.69     7919.98    398.05 o 
  16   4   7     1845.94     1842.54    232.33 o 
  17   4   7     4654.51     4391.55    322.46 o 
  18   4   7      848.70      886.39    154.70 o 
  19   4   7      293.07      248.98    125.11 o 
  20   4   7       36.97      297.97    130.02 o 
  21   4   7    15770.13    14826.09    426.13 o 
  22   4   7      499.58      405.70    156.53 o 
  23   4   7     2058.01     2072.11    244.03 o 
  24   4   7     2178.06     1843.10    227.01 o 
  25   4   7       94.15     -154.87    154.87 o 
  26   4   7     2363.97     2392.78    272.43 o 
  27   4   7      130.09     -142.81    223.15 o 
  28   4   7       73.21      433.14    261.76 o 
  29   4   7      384.67      287.63    276.27 o 
  30   4   7      704.34      462.26    313.23 o 
  31   4   7      628.33      413.64    289.75 o 
  32   4   7      227.93      331.14    297.19 o 
  33   4   7       97.57     -234.51    249.54 o 
  34   4   7      425.25      138.75    282.17 o 
  35   4   7      481.93       56.82    443.80 o 
  36   4   7       58.18      290.60    311.79 o 
   1   5   7    10390.85     9910.98    397.98 o 
   2   5   7      101.07       71.23    116.75 o 
   3   5   7     5869.97     5173.25    300.16 o 
   4   5   7    25960.39    24656.28    654.56 o 
   5   5   7    20633.50    19528.94    614.49 o 
   6   5   7      505.42      448.87    151.65 o 
   7   5   7       44.48      -90.11    120.09 o 
   8   5   7     7485.27     7614.40    384.08 o 
   9   5   7      236.94      164.82    124.34 o 
  10   5   7    13876.74    13220.53    441.90 o 
  11   5   7     9146.65     9008.50    382.04 o 
  12   5   7      395.18      701.03    149.18 o 
  13   5   7       22.31      -31.55    190.50 o 
  14   5   7      572.70      581.23    188.86 o 
  15   5   7     1725.01     2169.31    262.75 o 
  16   5   7      318.39      329.19    180.90 o 
  17   5   7     2614.37     2918.20    300.31 o 
  18   5   7      316.73      439.51    182.81 o 
  19   5   7     1260.58     1542.91    219.67 o 
  20   5   7      762.82      812.77    193.57 o 
  21   5   7     4871.35     5276.52    555.56 o 
  22   5   7     4231.79     4613.10    369.48 o 
  23   5   7     2071.57     2110.26    286.12 o 
  24   5   7     2043.54     1932.56    265.81 o 
  25   5   7      200.69      349.43    221.38 o 
  26   5   7     2225.41     1569.48    276.82 o 
  27   5   7     3192.02     2724.69    386.72 o 
  28   5   7        4.84      -91.48    266.95 o 
  29   5   7       79.43      124.20    377.31 o 
  30   5   7     1877.92     1655.52    504.63 o 
  31   5   7      132.09      -76.26    319.73 o 
  32   5   7      792.98     1057.72    347.37 o 
  33   5   7     2998.51     3675.46    496.44 o 
  34   5   7      894.60     1199.84    373.39 o 
   0   6   7    70992.63    64407.39   1993.06 o 
   1   6   7    41174.10    39894.94    973.77 o 
   2   6   7     2346.15     2398.27    244.31 o 
   3   6   7       12.98       94.93    139.71 o 
   4   6   7     4681.79     5271.45    405.21 o 
   5   6   7     1749.79     1879.25    236.39 o 
   6   6   7    22899.39    20850.32    633.74 o 
   7   6   7      810.29      807.13    176.55 o 
   8   6   7    20772.63    19823.18    606.48 o 
   9   6   7     4270.21     4512.41    315.33 o 
  10   6   7      489.12      350.33    171.95 o 
  11   6   7     2751.76     3172.22    314.85 o 
  12   6   7    14138.05    13540.98    584.61 o 
  13   6   7     6068.25     6846.53    441.30 o 
  14   6   7    12063.91    11992.55    556.63 o 
  15   6   7    13492.20    13535.86    685.61 o 
  16   6   7      527.49      728.34    253.90 o 
  17   6   7      154.09       -1.71    215.52 o 
  18   6   7      987.68      879.20    276.38 o 
  19   6   7      945.89     1258.20    228.84 o 
  20   6   7     1396.18     2009.52    293.74 o 
  21   6   7     9817.20     9350.30    534.15 o 
  22   6   7     3635.17     4132.55    494.74 o 
  23   6   7     5630.02     6151.85    528.85 o 
  24   6   7       28.34      -50.61    205.64 o 
  25   6   7     1019.91     1021.15    269.38 o 
  26   6   7     4824.16     4958.17    496.22 o 
  27   6   7      140.78     -216.66    261.90 o 
  28   6   7     2997.89     3552.28    453.02 o 
  29   6   7        8.53     -234.91    269.22 o 
  30   6   7       89.53      128.73    407.94 o 
  31   6   7       65.64     -299.32    567.07 o 
   1   7   7     4661.81     5943.45    418.50 o 
   2   7   7     1752.84     1564.65    347.37 o 
   3   7   7     3452.46     3820.64    338.65 o 
   4   7   7      209.58      174.70    210.35 o 
   5   7   7     2299.42     2635.70    295.24 o 
   6   7   7      585.35      426.02    256.47 o 
   7   7   7     1830.20     1685.28    283.77 o 
   8   7   7        1.30      227.33    158.90 o 
   9   7   7      178.27      191.66    159.02 o 
  10   7   7       48.83     -148.72    148.72 o 
  11   7   7      964.29     1346.62    240.07 o 
  12   7   7      386.33      388.23    184.50 o 
  13   7   7      480.49      662.66    229.86 o 
  14   7   7       19.52      257.62    203.06 o 
  15   7   7     2271.33     2441.04    309.53 o 
  16   7   7      304.28     -170.18    216.73 o 
  17   7   7     2086.88     2577.79    333.79 o 
  18   7   7        0.56      278.17    261.58 o 
  19   7   7     4139.87     4640.76    422.59 o 
  20   7   7      592.40      936.30    267.75 o 
  21   7   7     1378.39     1707.93    316.97 o 
  22   7   7      255.05      270.78    279.78 o 
  23   7   7      739.34      365.54    311.78 o 
  24   7   7      144.84      289.77    305.90 o 
  25   7   7       17.78     -230.43    230.43 o 
  26   7   7      163.79      247.69    299.89 o 
  27   7   7      143.40      -67.02    372.68 o 
  28   7   7       48.15     -148.40    299.75 o 
   0   8   7      855.23      551.15    336.18 o 
   1   8   7     3015.75     3883.67    402.03 o 
   2   8   7        0.16      205.85    247.12 o 
   3   8   7      621.14      659.13    217.67 o 
   4   8   7        8.71     -156.08    156.08 o 
   5   8   7       44.80      234.77    177.49 o 
   6   8   7       15.63     -149.74    149.74 o 
   7   8   7     1906.67     2124.52    266.93 o 
   8   8   7      792.97     1076.82    233.90 o 
   9   8   7      834.26     1119.69    258.05 o 
  10   8   7      137.75      283.89    213.88 o 
  11   8   7      419.38      227.59    232.27 o 
  12   8   7      335.09      252.45    217.56 o 
  13   8   7      600.39      621.32    251.02 o 
  14   8   7     2397.32     2147.01    317.69 o 
  15   8   7     4535.60     4425.58    426.70 o 
  16   8   7      204.32      -73.19    254.14 o 
  17   8   7        0.85       -8.02    264.39 o 
  18   8   7        6.93       -9.04    449.21 o 
  19   8   7      308.82      112.68    233.92 o 
  20   8   7        4.34      544.24    264.31 o 
  21   8   7      786.05      901.81    283.51 o 
  22   8   7      269.78     -176.98    279.56 o 
  23   8   7     3837.97     3930.05    486.74 o 
  24   8   7       15.41      720.26    321.06 o 
   1   9   7        7.10      205.43    231.81 o 
   2   9   7      696.16     1057.13    342.26 o 
   3   9   7     2505.77     2490.50    352.55 o 
   4   9   7     2437.34     1951.46    324.03 o 
   5   9   7     1030.49      848.99    312.25 o 
   6   9   7       14.29      209.01    235.11 o 
   7   9   7       57.64     -158.76    262.41 o 
   8   9   7      466.88      339.10    458.96 o 
   9   9   7     1957.10     1585.81    315.39 o 
  10   9   7     1011.15      816.70    331.76 o 
  11   9   7       62.10       26.21    284.87 o 
  12   9   7      233.47      309.49    246.96 o 
  13   9   7       14.29      107.73    228.30 o 
  14   9   7       23.11      -48.46    282.98 o 
  15   9   7       15.66       25.80    245.66 o 
  16   9   7      633.32      411.39    282.95 o 
  17   9   7      831.16     1340.26    363.83 o 
  18   9   7     1546.36     1260.60    436.68 o 
   0  10   7       13.92      964.17    405.52 o 
   1  10   7      744.52     1342.88    317.04 o 
   2  10   7      465.57      769.86    425.42 o 
   3  10   7      593.16      835.79    279.65 o 
   4  10   7       48.73     -131.11    228.38 o 
   5  10   7       18.88      -24.84    235.96 o 
   6  10   7      133.57      -50.19    226.53 o 
   7  10   7        0.49     -217.80    217.80 o 
   8  10   7      108.78      196.94    495.82 o 
   0   0   8   945035.88   989201.63  29801.94 o 
   1   0   8    41521.32    43173.37   1048.14 o 
   2   0   8        6.56      -97.30     97.30 o 
   3   0   8   245829.77   264164.03   6223.02 o 
   4   0   8   142763.72   159878.73   3430.44 o 
   5   0   8     6924.15     7263.56    233.19 o 
   6   0   8     4926.44     4932.74    177.88 o 
   7   0   8    10145.43    11023.59    479.18 o 
   8   0   8      844.63      815.57    271.12 o 
   9   0   8      101.22      272.44     89.33 o 
  10   0   8      479.88      557.01    110.86 o 
  11   0   8   158100.66   159583.42   3485.16 o 
  12   0   8    37454.67    37745.63    957.12 o 
  13   0   8     3596.46     4025.73    298.26 o 
  14   0   8    33985.25    31131.64    733.43 o 
  15   0   8        1.11      -36.08     90.01 o 
  16   0   8    34716.85    33920.77    803.92 o 
  17   0   8     2706.21     2668.47    195.67 o 
  18   0   8     5739.02     5358.31    270.44 o 
  19   0   8    18591.74    16470.13    597.94 o 
  20   0   8      900.05      938.74    217.86 o 
  21   0   8        3.92      142.20    226.55 o 
  22   0   8    53460.59    50809.18   1346.77 o 
  23   0   8      592.29      664.96    222.49 o 
  24   0   8     7352.16     7952.38    477.61 o 
  25   0   8    35055.35    32484.75   1008.78 o 
  26   0   8     7596.72     8693.28    901.64 o 
  27   0   8      785.82      705.37    249.02 o 
  28   0   8     4985.75     4705.60    414.18 o 
  29   0   8       28.30      169.73    270.69 o 
  30   0   8     7435.85     8016.10    714.55 o 
  31   0   8      122.66       88.29    308.28 o 
  32   0   8       54.56      335.66    322.89 o 
  33   0   8    10829.38     9521.00    840.77 o 
  34   0   8     2603.49     2172.15    484.24 o 
  35   0   8      134.10      -80.20    307.81 o 
  36   0   8     2915.48     3832.14    577.32 o 
  37   0   8      991.79      479.01    667.03 o 
  38   0   8     2346.96     3087.39   1463.70 o 
  39   0   8      253.12      373.48    334.28 o 
   1   1   8   135599.84   147571.03   2132.00 o 
   2   1   8     1649.30     1986.07     90.89 o 
   3   1   8    72395.34    78527.58   1094.83 o 
   4   1   8   130227.89   143734.66   1957.23 o 
   5   1   8    71193.34    74679.52   1050.60 o 
   6   1   8    17766.81    19280.17    322.44 o 
   7   1   8      446.92      559.74     55.87 o 
   8   1   8    19039.11    18514.67    321.06 o 
   9   1   8    52408.17    51051.72    950.00 o 
  10   1   8    20954.76    21809.26    396.68 o 
  11   1   8    10381.79     9902.12    260.70 o 
  12   1   8     9971.47    10593.90    250.92 o 
  13   1   8    57246.38    54892.91    880.01 o 
  14   1   8      291.59      266.56     92.00 o 
  15   1   8     7346.40     7228.36    221.21 o 
  16   1   8      403.37      391.72     91.70 o 
  17   1   8    10240.70     9993.53    275.84 o 
  18   1   8    34265.08    31677.95    592.89 o 
  19   1   8    28372.41    25533.54    727.51 o 
  20   1   8     1896.87     2039.31    166.56 o 
  21   1   8     4114.20     4362.87    221.16 o 
  22   1   8     1209.33     1150.24    167.48 o 
  23   1   8    17496.68    17484.34    507.45 o 
  24   1   8      220.49      386.67    148.19 o 
  25   1   8     2746.28     2958.79    232.63 o 
  26   1   8     5768.29     5692.10    305.66 o 
  27   1   8    10012.47     9858.80    385.44 o 
  28   1   8      448.98      530.08    171.62 o 
  29   1   8       70.63      115.96    179.07 o 
  30   1   8     6392.99     5915.39    404.48 o 
  31   1   8     3046.01     3584.02    375.05 o 
  32   1   8     7039.52     6436.20    492.77 o 
  33   1   8     1369.20     1499.89    306.53 o 
  34   1   8     2629.43     2838.12    370.36 o 
  35   1   8     1288.27     1373.08    320.36 o 
  36   1   8       15.32     -409.96    409.96 o 
  37   1   8       69.65      158.42    265.87 o 
  38   1   8      262.85      520.16    266.97 o 
   0   2   8    79508.19    83803.05   1918.39 o 
   1   2   8    12973.49    12031.35    276.49 o 
   2   2   8     1966.20     1850.88    113.44 o 
   3   2   8    10473.53    10560.78    254.13 o 
   4   2   8       54.62       59.28     63.13 o 
   5   2   8     3954.16     3575.81    157.44 o 
   6   2   8     9644.40     9275.88    238.79 o 
   7   2   8      837.11      925.65     78.25 o 
   8   2   8    10120.00     9974.48    225.19 o 
   9   2   8    70301.19    69670.45   1128.95 o 
  10   2   8    11688.12    12297.16    280.35 o 
  11   2   8    13229.77    12936.74    332.74 o 
  12   2   8     3122.99     3406.73    173.76 o 
  13   2   8    35923.81    35938.31    669.52 o 
  14   2   8    39840.41    39622.35    728.57 o 
  15   2   8    22350.56    21666.51    435.44 o 
  16   2   8    18905.53    19702.21    413.40 o 
  17   2   8     8633.89     8712.82    265.05 o 
  18   2   8     1947.62     2290.83    158.73 o 
  19   2   8     3519.87     3810.38    215.88 o 
  20   2   8     2217.11     2523.69    188.81 o 
  21   2   8     1089.83      956.19    148.69 o 
  22   2   8    26175.92    26072.12    589.82 o 
  23   2   8     6533.20     6958.50    334.01 o 
  24   2   8     2008.10     2287.24    239.75 o 
  25   2   8     1080.48      876.62    167.62 o 
  26   2   8      183.71      212.04    146.92 o 
  27   2   8     1663.63     1551.64    219.27 o 
  28   2   8      220.92      215.06    165.42 o 
  29   2   8     3441.27     3261.91    322.17 o 
  30   2   8     4138.91     3863.37    350.34 o 
  31   2   8     1457.97     2032.26    304.56 o 
  32   2   8       23.66       94.38    229.99 o 
  33   2   8     1332.46     1376.20    326.78 o 
  34   2   8       14.47      222.57    248.72 o 
  35   2   8      276.05      531.76    298.55 o 
  36   2   8     1088.83      683.75    313.97 o 
  37   2   8      376.59      310.20    276.51 o 
  38   2   8      796.65     1021.99    300.89 o 
   1   3   8     6934.90     6974.12    242.08 o 
   2   3   8     1515.58     1796.56    140.85 o 
   3   3   8     1801.16     1903.64    153.67 o 
   4   3   8    19955.46    19324.00    449.57 o 
   5   3   8        2.09      -72.89     72.89 o 
   6   3   8     5127.59     5289.74    215.94 o 
   7   3   8    73262.80    71188.76   1293.84 o 
   8   3   8    10621.14     9914.88    292.12 o 
   9   3   8     5234.28     5337.89    233.65 o 
  10   3   8     8854.98     8278.34    294.35 o 
  11   3   8        0.79       49.68     74.04 o 
  12   3   8     1966.50     2019.82    143.43 o 
  13   3   8      156.04       -1.79    120.70 o 
  14   3   8       76.69      118.74    104.63 o 
  15   3   8    43255.09    41747.86    981.04 o 
  16   3   8     1160.13     1134.03    154.66 o 
  17   3   8      152.88       56.23    148.67 o 
  18   3   8    42436.13    41309.88    844.13 o 
  19   3   8     1915.12     2029.58    166.53 o 
  20   3   8     9265.48    10018.75    490.90 o 
  21   3   8    20192.14    18322.71    471.21 o 
  22   3   8     6970.05     7312.05    311.51 o 
  23   3   8      623.13      637.75    153.79 o 
  24   3   8       82.53      136.78    137.24 o 
  25   3   8       36.83      -53.17    153.02 o 
  26   3   8     1494.85     1431.68    230.32 o 
  27   3   8       43.06      273.14    167.29 o 
  28   3   8     1758.08     1555.94    227.55 o 
  29   3   8     4042.80     4062.64    353.55 o 
  30   3   8     1006.13     1412.97    268.15 o 
  31   3   8        4.61      -12.64    226.43 o 
  32   3   8      800.54     1028.88    286.21 o 
  33   3   8      333.98      314.06    240.04 o 
  34   3   8     1686.11     2331.69    372.49 o 
  35   3   8        7.79     -209.79    254.70 o 
  36   3   8      363.45      389.65    365.48 o 
  37   3   8      386.52      825.56    309.03 o 
   0   4   8    43423.32    40361.20   1264.76 o 
   1   4   8     1344.22     1636.57    170.28 o 
   2   4   8        4.48     -103.75    103.75 o 
   3   4   8     9019.92     8681.19    311.87 o 
   4   4   8        7.69      -91.46     91.46 o 
   5   4   8    18198.47    16912.63    439.80 o 
   6   4   8      908.52      873.62    177.93 o 
   7   4   8      290.90      294.34    112.54 o 
   8   4   8    12560.74    11530.48    380.06 o 
   9   4   8     9979.98     9298.26    346.68 o 
  10   4   8     4368.92     4551.27    252.28 o 
  11   4   8      423.38      451.61    125.47 o 
  12   4   8     6230.99     6137.76    287.75 o 
  13   4   8    22294.10    20842.72    647.47 o 
  14   4   8    22409.91    22512.01    678.86 o 
  15   4   8     2195.08     2510.18    259.79 o 
  16   4   8     1349.29     1528.66    221.70 o 
  17   4   8     4129.55     3958.99    274.59 o 
  18   4   8       27.36      171.52    114.35 o 
  19   4   8     4497.01     4549.77    252.13 o 
  20   4   8     1122.64     1433.78    180.93 o 
  21   4   8     4439.22     4111.64    277.12 o 
  22   4   8     8781.41     8661.00    394.30 o 
  23   4   8     1468.41     1628.91    205.02 o 
  24   4   8      238.19      185.43    178.32 o 
  25   4   8      110.30       49.91    172.29 o 
  26   4   8      259.60      267.17    184.58 o 
  27   4   8     4347.63     3722.96    357.95 o 
  28   4   8       11.00      136.89    255.17 o 
  29   4   8       28.78       45.54    258.89 o 
  30   4   8        0.01     -227.71    227.71 o 
  31   4   8      773.91      432.24    270.08 o 
  32   4   8        2.54      192.88    270.67 o 
  33   4   8       20.15       -7.11    281.38 o 
  34   4   8       75.76      155.54    374.97 o 
  35   4   8      614.02      637.73    408.35 o 
   1   5   8     1236.56     1281.53    175.89 o 
   2   5   8     7703.97     7338.72    347.35 o 
   3   5   8     3353.99     3263.61    247.04 o 
   4   5   8     1534.11     1837.89    183.63 o 
   5   5   8     4336.27     4522.51    264.07 o 
   6   5   8     2278.54     2385.59    337.62 o 
   7   5   8     2534.75     3285.52    271.08 o 
   8   5   8      164.04       26.70    121.12 o 
   9   5   8     3697.41     3689.47    258.49 o 
  10   5   8     5151.06     5272.35    329.51 o 
  11   5   8     1791.71     1735.39    198.78 o 
  12   5   8     9577.79     8889.54    451.32 o 
  13   5   8      674.97      748.23    196.95 o 
  14   5   8     1330.10     1136.20    218.31 o 
  15   5   8      134.36       89.89    171.54 o 
  16   5   8     2421.26     2825.52    342.82 o 
  17   5   8     1110.88      619.20    204.17 o 
  18   5   8     1110.87     1179.60    286.80 o 
  19   5   8     7529.58     6854.61    381.37 o 
  20   5   8     1042.23      953.62    206.73 o 
  21   5   8      494.65      468.09    187.99 o 
  22   5   8       13.24      -53.44    182.62 o 
  23   5   8      211.45      386.42    210.55 o 
  24   5   8      274.80      140.31    198.94 o 
  25   5   8      449.90      717.76    229.86 o 
  26   5   8       55.86      104.08    307.57 o 
  27   5   8     1108.85      824.17    308.99 o 
  28   5   8       29.84     -278.09    330.56 o 
  29   5   8     2115.44     1490.88    419.51 o 
  30   5   8      302.87      -20.80    342.26 o 
  31   5   8      187.80      408.17    388.53 o 
  32   5   8       19.12      116.36    702.93 o 
  33   5   8      711.65      624.79    451.91 o 
  34   5   8      412.96      601.69    342.58 o 
   0   6   8     1334.50     1194.11    284.43 o 
   1   6   8       42.08      105.82    147.34 o 
   2   6   8        8.43      191.83    145.21 o 
   3   6   8     1219.64     1280.25    188.32 o 
   4   6   8      797.43      701.15    175.00 o 
   5   6   8       15.13      -46.22    131.49 o 
   6   6   8       35.70      -41.44    139.39 o 
   7   6   8      527.15      278.44    184.14 o 
   8   6   8      470.72      394.58    158.79 o 
   9   6   8      290.40      195.49    153.57 o 
  10   6   8       83.02      309.45    159.79 o 
  11   6   8     5551.42     5383.18    398.14 o 
  12   6   8     1037.05      936.52    224.63 o 
  13   6   8     1096.99      890.77    344.26 o 
  14   6   8      397.37      330.81    217.33 o 
  15   6   8      225.20      122.30    221.24 o 
  16   6   8      668.15      661.37    222.29 o 
  17   6   8      268.11      150.90    326.74 o 
  18   6   8      690.62      570.03    222.76 o 
  19   6   8      102.35      389.52    219.75 o 
  20   6   8        1.49     -193.38    193.38 o 
  21   6   8      311.79      261.80    215.19 o 
  22   6   8     1157.93     1315.57    326.90 o 
  23   6   8       93.11      300.32    208.17 o 
  24   6   8       14.36      338.36    227.14 o 
  25   6   8      739.30      923.68    268.69 o 
  26   6   8       50.28       -2.82    226.17 o 
  27   6   8       21.92        9.32    291.40 o 
  28   6   8      987.64      859.05    332.60 o 
  29   6   8        2.45      143.72    343.16 o 
  30   6   8        5.23     -154.14    345.48 o 
  31   6   8      146.09      611.38    835.77 o 
   1   7   8       19.84       36.47    153.33 o 
   2   7   8      340.59      275.12    178.88 o 
   3   7   8     2390.05     2545.76    402.75 o 
   4   7   8      134.73       42.24    220.46 o 
   5   7   8      552.89      632.85    187.19 o 
   6   7   8        1.19     -107.74    136.62 o 
   7   7   8       14.96        8.66    158.67 o 
   8   7   8      998.61     1641.96    236.97 o 
   9   7   8       64.78      187.37    181.50 o 
  10   7   8       45.85      357.19    193.78 o 
  11   7   8        8.43      138.33    179.68 o 
  12   7   8        7.42      151.93    227.97 o 
  13   7   8       47.48       29.96    185.54 o 
  14   7   8      121.25      203.86    205.84 o 
  15   7   8      750.75     1354.86    370.13 o 
  16   7   8       64.86        2.95    196.89 o 
  17   7   8      287.29      444.89    224.14 o 
  18   7   8      171.48       78.10    206.03 o 
  19   7   8      937.66      970.59    319.14 o 
  20   7   8       40.55      321.70    231.93 o 
  21   7   8       16.92      197.26    237.10 o 
  22   7   8       22.56     -267.51    267.51 o 
  23   7   8      955.28      452.81    303.45 o 
  24   7   8      458.27      363.64    248.61 o 
  25   7   8     2083.08     2174.64    346.32 o 
  26   7   8       61.26      233.52    272.90 o 
  27   7   8      324.73     -207.37    267.81 o 
  28   7   8        7.35     -286.91    286.91 o 
   0   8   8     3249.21     4325.96    597.15 o 
   1   8   8       50.91      212.30    207.67 o 
   2   8   8       10.16      504.51    214.32 o 
   3   8   8       57.83     -147.26    163.54 o 
   4   8   8      106.40      136.77    221.60 o 
   5   8   8      132.49      355.29    181.43 o 
   6   8   8     1104.83     1143.25    216.08 o 
   7   8   8      174.94     -187.76    218.56 o 
   8   8   8     1328.01     1510.41    274.07 o 
   9   8   8       80.77      307.10    214.16 o 
  10   8   8      284.78      469.26    320.86 o 
  11   8   8      165.87     -128.62    207.21 o 
  12   8   8     1286.35     1592.18    294.29 o 
  13   8   8     1410.52     1318.99    282.07 o 
  14   8   8     3511.45     4328.58    422.84 o 
  15   8   8      830.58      597.50    250.31 o 
  16   8   8      132.77     -111.03    213.79 o 
  17   8   8      636.27      653.88    296.56 o 
  18   8   8       49.96     -164.94    304.74 o 
  19   8   8       10.57      210.65    364.11 o 
  20   8   8     1031.51      868.91    281.41 o 
  21   8   8        6.60      207.33    254.82 o 
  22   8   8      964.00     1457.45    359.16 o 
  23   8   8       32.97     -198.55    311.01 o 
  24   8   8       26.68     -202.36    291.08 o 
   1   9   8        1.73      -66.20    234.99 o 
   2   9   8       34.78       55.88    222.74 o 
   3   9   8        0.68      335.14    244.48 o 
   4   9   8      939.61     1450.08    268.33 o 
   5   9   8      284.98      401.28    224.87 o 
   6   9   8        3.79      -57.65    224.55 o 
   7   9   8       94.59       62.11    223.01 o 
   8   9   8      660.72      852.22    244.11 o 
   9   9   8      112.34      399.31    411.45 o 
  10   9   8       34.16     -190.97    190.97 o 
  11   9   8      191.05      301.50    230.81 o 
  12   9   8      123.30       95.27    388.61 o 
  13   9   8       14.55     -120.79    209.31 o 
  14   9   8      118.28      -60.06    199.65 o 
  15   9   8      116.06      -91.95    246.42 o 
  16   9   8       80.40      134.20    255.30 o 
  17   9   8       19.04      271.80    263.63 o 
  18   9   8      402.14      485.49    301.78 o 
   0  10   8      786.83     2406.58    536.02 o 
   1  10   8      250.39     -240.41    240.41 o 
   2  10   8       64.72       19.94    213.16 o 
   3  10   8      251.02      256.35    324.69 o 
   4  10   8      297.41     1037.67    483.53 o 
   5  10   8      505.12      456.71    390.11 o 
   6  10   8        4.75     -224.27    224.27 o 
   7  10   8      319.43      146.64    279.08 o 
   1   1   9    29061.88    31213.68    557.84 o 
   2   1   9    21767.29    24117.84    435.31 o 
   3   1   9      727.91      717.11     74.09 o 
   4   1   9     6862.27     7213.07    160.98 o 
   5   1   9    24906.79    26334.89    417.92 o 
   6   1   9     2438.96     2507.56     97.20 o 
   7   1   9    33009.17    32703.19    533.34 o 
   8   1   9    38798.46    40178.61    580.17 o 
   9   1   9    14511.04    14534.25    274.69 o 
  10   1   9     1775.99     1993.41    105.12 o 
  11   1   9     6705.00     6324.71    224.99 o 
  12   1   9     8187.07     8377.13    247.09 o 
  13   1   9     8509.26     7693.32    218.60 o 
  14   1   9     1324.91     1286.49    108.21 o 
  15   1   9    17852.79    18086.58    436.64 o 
  16   1   9      248.27      279.69     87.92 o 
  17   1   9       42.23       75.59     85.85 o 
  18   1   9     4617.56     5037.02    235.31 o 
  19   1   9    12838.35    12155.40    356.25 o 
  20   1   9     2796.68     2503.42    178.77 o 
  21   1   9    10995.27    10277.06    356.49 o 
  22   1   9     1008.48     1007.54    161.86 o 
  23   1   9        1.11      180.02    131.61 o 
  24   1   9     1701.97     1555.55    194.94 o 
  25   1   9     3140.35     3089.52    308.80 o 
  26   1   9      528.31      554.75    166.22 o 
  27   1   9     4093.99     4351.62    282.51 o 
  28   1   9      691.07      768.94    175.06 o 
  29   1   9     1179.32     1391.18    209.88 o 
  30   1   9      330.60      677.17    206.27 o 
  31   1   9      182.74       93.60    199.45 o 
  32   1   9      134.69      541.63    250.47 o 
  33   1   9      969.87      796.00    278.24 o 
  34   1   9     1142.75      669.47    369.68 o 
  35   1   9      572.12      213.29    286.68 o 
  36   1   9      575.19      342.18    259.76 o 
  37   1   9       98.44      317.96    251.56 o 
  38   1   9       40.40      -48.41    246.47 o 
   0   2   9    45639.19    45111.93   1106.83 o 
   1   2   9     4876.63     4899.46    178.66 o 
   2   2   9    28566.46    29977.22    554.69 o 
   3   2   9     7885.96     8326.71    200.87 o 
   4   2   9     5125.50     5193.37    157.54 o 
   5   2   9     1144.89     1378.11     98.60 o 
   6   2   9       21.72       40.93     59.73 o 
   7   2   9      508.23      635.10     69.10 o 
   8   2   9     6135.28     5820.17    171.18 o 
   9   2   9      991.77      953.98     88.41 o 
  10   2   9    32674.56    32925.73    595.85 o 
  11   2   9     3529.55     3651.75    213.14 o 
  12   2   9    21529.01    21750.63    486.36 o 
  13   2   9      170.04      213.23     90.83 o 
  14   2   9     5647.53     6013.04    231.08 o 
  15   2   9     5534.88     5731.50    272.50 o 
  16   2   9     4522.83     4637.24    195.33 o 
  17   2   9      222.88      253.02     94.36 o 
  18   2   9     5480.58     5595.68    223.10 o 
  19   2   9     2157.01     1854.63    168.07 o 
  20   2   9      370.70      337.87    117.09 o 
  21   2   9       12.35     -104.52    104.52 o 
  22   2   9     8034.94     8091.91    317.86 o 
  23   2   9        0.69       46.03    161.99 o 
  24   2   9     6901.87     6973.36    345.28 o 
  25   2   9     1083.73     1131.25    205.82 o 
  26   2   9      743.69      655.68    162.68 o 
  27   2   9      751.16      891.01    196.13 o 
  28   2   9      219.53      305.09    171.89 o 
  29   2   9      580.60      653.26    187.33 o 
  30   2   9      272.88      212.81    209.56 o 
  31   2   9       47.42      -94.06    216.56 o 
  32   2   9     3355.54     3287.81    353.92 o 
  33   2   9      864.33      719.09    288.33 o 
  34   2   9      167.65      -82.81    286.60 o 
  35   2   9       58.38      149.95    262.69 o 
  36   2   9      744.69      987.77    322.22 o 
  37   2   9       11.70      314.83    266.55 o 
  38   2   9      269.89       37.41    242.81 o 
   1   3   9      214.57      558.49     95.66 o 
   2   3   9    21711.44    20011.30    430.91 o 
   3   3   9        6.35      -78.33     78.33 o 
   4   3   9     2903.44     2683.41    167.80 o 
   5   3   9      247.49      354.64     96.14 o 
   6   3   9       80.16       66.82    114.31 o 
   7   3   9     4922.83     4367.56    203.16 o 
   8   3   9    30430.34    29243.32    616.99 o 
   9   3   9     1857.45     2048.05    160.42 o 
  10   3   9    23920.21    22670.96    553.62 o 
  11   3   9      251.18      395.80     86.30 o 
  12   3   9     6112.01     6150.11    246.03 o 
  13   3   9     1783.75     2003.47    132.57 o 
  14   3   9    11169.94    10511.83    334.39 o 
  15   3   9     6973.51     6988.70    298.01 o 
  16   3   9       18.10      -24.90    103.65 o 
  17   3   9      104.18       39.74    102.41 o 
  18   3   9     2710.44     3143.71    202.56 o 
  19   3   9       61.76      -46.86    105.32 o 
  20   3   9     1100.30     1479.28    184.81 o 
  21   3   9     2723.60     3119.65    224.86 o 
  22   3   9     2996.22     3235.47    234.93 o 
  23   3   9      408.64      440.48    154.63 o 
  24   3   9     4645.98     4726.74    274.64 o 
  25   3   9      168.37      365.22    155.42 o 
  26   3   9      722.26      760.89    202.42 o 
  27   3   9      132.72       73.19    201.38 o 
  28   3   9     2207.29     2256.83    258.21 o 
  29   3   9      469.82      359.75    245.27 o 
  30   3   9     1710.97     1935.53    299.34 o 
  31   3   9      578.76      670.93    262.67 o 
  32   3   9     1780.05     1819.65    305.43 o 
  33   3   9       61.70      104.22    243.45 o 
  34   3   9     1675.56     1817.86    326.37 o 
  35   3   9        0.92       78.77    272.36 o 
  36   3   9        6.11      570.25    291.19 o 
  37   3   9      116.16       27.84    255.01 o 
   0   4   9    70598.94    70932.76   2024.63 o 
   1   4   9    16278.41    15270.32    445.76 o 
   2   4   9    14339.97    14642.10    405.54 o 
   3   4   9    59742.63    55308.00   1077.68 o 
   4   4   9     7686.04     7334.17    289.43 o 
   5   4   9    27186.83    25476.96    590.54 o 
   6   4   9     2021.66     2036.39    174.90 o 
   7   4   9     1348.47     1526.52    157.40 o 
   8   4   9     1984.75     2247.50    181.39 o 
   9   4   9    33817.64    30815.34    736.30 o 
  10   4   9    19003.36    17669.79    500.89 o 
  11   4   9    32281.30    30871.38    740.18 o 
  12   4   9    27761.79    26555.80    665.28 o 
  13   4   9       16.95      -89.43    136.44 o 
  14   4   9      388.30      441.43    175.00 o 
  15   4   9    12893.03    12116.15    486.38 o 
  16   4   9      628.97      446.46    155.22 o 
  17   4   9    13387.45    12413.72    440.93 o 
  18   4   9     3545.88     3493.24    249.68 o 
  19   4   9     7821.18     7483.22    310.60 o 
  20   4   9      245.40      186.02    170.39 o 
  21   4   9      164.21      374.67    160.42 o 
  22   4   9     1751.06     1987.05    221.90 o 
  23   4   9      336.68      295.51    162.22 o 
  24   4   9     2626.19     3078.44    288.75 o 
  25   4   9     4846.18     5038.45    350.85 o 
  26   4   9     7154.16     7187.90    456.98 o 
  27   4   9     1344.05     1014.17    259.81 o 
  28   4   9       87.19      165.86    213.47 o 
  29   4   9     4638.18     4379.59    459.10 o 
  30   4   9      187.78      300.45    288.95 o 
  31   4   9     3557.22     3490.40    421.97 o 
  32   4   9      487.14      928.10    315.44 o 
  33   4   9      790.93      926.47    392.75 o 
  34   4   9     1612.74     2099.49    443.83 o 
  35   4   9     1140.11      998.32    374.44 o 
   1   5   9     6248.07     5807.01    314.97 o 
   2   5   9      145.15      126.61    113.51 o 
   3   5   9      250.06      260.58    120.22 o 
   4   5   9     3315.06     3823.99    282.76 o 
   5   5   9     4085.83     4100.35    275.70 o 
   6   5   9    22199.27    20349.48    579.58 o 
   7   5   9    11518.63    11878.77    616.08 o 
   8   5   9    28085.40    26277.37    691.29 o 
   9   5   9      924.83      750.62    192.74 o 
  10   5   9      298.81      -28.54    120.54 o 
  11   5   9     1726.81     1767.68    193.77 o 
  12   5   9      108.38     -122.13    143.16 o 
  13   5   9     1832.37     2040.13    240.85 o 
  14   5   9    17357.42    15995.58    587.95 o 
  15   5   9     1249.94     1368.88    232.33 o 
  16   5   9     2669.96     3182.06    315.47 o 
  17   5   9     2369.77     2678.81    296.87 o 
  18   5   9     2889.10     2876.72    314.08 o 
  19   5   9     1314.91     1165.10    247.70 o 
  20   5   9      154.23      158.57    152.52 o 
  21   5   9      726.01      607.03    195.64 o 
  22   5   9     2617.27     2595.28    310.79 o 
  23   5   9        5.51       10.20    190.83 o 
  24   5   9      994.64      739.21    231.99 o 
  25   5   9      279.79        4.24    203.45 o 
  26   5   9      843.98      595.66    243.86 o 
  27   5   9        2.12      -89.77    227.30 o 
  28   5   9     8058.83     6843.17    657.35 o 
  29   5   9      589.07      413.53    345.48 o 
  30   5   9     3052.23     2614.48    502.36 o 
  31   5   9     1231.02     1678.97    439.01 o 
  32   5   9      107.95      339.89    415.90 o 
  33   5   9      682.72      475.15    360.51 o 
   0   6   9      178.66      216.30    205.68 o 
   1   6   9      478.27      401.65    221.10 o 
   2   6   9        1.14       90.57    138.67 o 
   3   6   9      227.50      144.31    129.38 o 
   4   6   9      669.72      708.50    155.63 o 
   5   6   9      848.35      637.10    174.42 o 
   6   6   9    15418.42    14026.77    505.78 o 
   7   6   9       49.83      -18.82    141.11 o 
   8   6   9    20895.78    20311.63    619.01 o 
   9   6   9     1265.45     1137.91    200.69 o 
  10   6   9     3943.82     4345.29    360.64 o 
  11   6   9      481.98      576.31    233.67 o 
  12   6   9      482.63      257.50    218.58 o 
  13   6   9       16.73       60.30    198.54 o 
  14   6   9     2379.41     2475.87    301.63 o 
  15   6   9      324.77      243.18    193.40 o 
  16   6   9     3504.56     3264.32    343.72 o 
  17   6   9     1143.45     1099.45    257.99 o 
  18   6   9       15.65     -171.73    184.84 o 
  19   6   9     2224.46     1933.87    299.76 o 
  20   6   9        6.50     -207.51    207.51 o 
  21   6   9      212.31       21.38    228.78 o 
  22   6   9     1326.93      968.08    307.86 o 
  23   6   9      196.53      111.34    231.33 o 
  24   6   9        4.64      441.81    254.41 o 
  25   6   9       60.23      110.60    217.28 o 
  26   6   9     2625.32     2561.25    352.08 o 
  27   6   9      954.73      801.57    317.85 o 
  28   6   9     2533.81     2349.13    387.50 o 
  29   6   9      272.93      263.26    330.38 o 
  30   6   9     1140.27      469.67    403.38 o 
  31   6   9       13.47     -335.11    335.11 o 
   1   7   9     5223.73     4985.64    353.63 o 
   2   7   9      387.51      533.86    179.61 o 
   3   7   9       85.31       32.25    160.01 o 
   4   7   9     1731.30     1652.52    230.11 o 
   5   7   9     2759.68     2582.42    264.29 o 
   6   7   9     5132.31     5320.88    371.41 o 
   7   7   9     5629.65     6051.32    383.98 o 
   8   7   9    17160.74    16269.04    590.50 o 
   9   7   9      259.13      373.94    192.28 o 
  10   7   9      174.86      390.56    189.01 o 
  11   7   9      451.90      149.86    188.31 o 
  12   7   9       20.80     -189.32    279.85 o 
  13   7   9     2283.11     2699.24    408.87 o 
  14   7   9     7495.18     7898.31    518.38 o 
  15   7   9     6862.35     6814.18    489.25 o 
  16   7   9     5346.28     6031.99    465.17 o 
  17   7   9      797.91      904.09    351.38 o 
  18   7   9     1322.29     1595.74    398.99 o 
  19   7   9     2744.51     2810.35    404.67 o 
  20   7   9     1248.07     1311.24    349.31 o 
  21   7   9     4293.14     4553.90    501.10 o 
  22   7   9     3365.97     3805.37    841.78 o 
  23   7   9       61.58     -233.19    233.19 o 
  24   7   9      226.34     -220.88    230.43 o 
  25   7   9      821.16      696.76    281.17 o 
  26   7   9       41.92      376.83    252.78 o 
  27   7   9      919.28      730.27    328.22 o 
  28   7   9     1864.03     1422.63    472.67 o 
   0   8   9      304.56       39.77   1098.03 o 
   1   8   9      473.41      460.21    261.40 o 
   2   8   9      372.17      384.51    203.28 o 
   3   8   9     1400.04     1109.14    217.72 o 
   4   8   9      114.40      115.39    174.90 o 
   5   8   9      215.84      153.53    176.58 o 
   6   8   9      596.71      570.07    276.03 o 
   7   8   9      713.91      753.40    322.60 o 
   8   8   9      433.71      558.31    238.51 o 
   9   8   9       15.43      180.23    211.52 o 
  10   8   9     3240.83     3598.19    500.55 o 
  11   8   9     2120.23     2299.42    323.42 o 
  12   8   9     4996.68     4047.50    401.45 o 
  13   8   9      839.57     1045.78    312.31 o 
  14   8   9      355.71      670.66    250.53 o 
  15   8   9      201.99      531.94    231.53 o 
  16   8   9        7.47      -13.53    244.61 o 
  17   8   9     1216.38      817.11    304.62 o 
  18   8   9        5.65      197.94    271.55 o 
  19   8   9        2.43       95.99    263.86 o 
  20   8   9      387.57      583.97    245.92 o 
  21   8   9      688.07      449.43    299.54 o 
  22   8   9      233.51      238.58    305.28 o 
  23   8   9       46.80      204.24    310.61 o 
   1   9   9        8.68     -204.14    204.14 o 
   2   9   9      466.48      139.22    210.33 o 
   3   9   9       70.26      304.53    209.68 o 
   4   9   9      605.46      787.43    237.98 o 
   5   9   9       81.04      380.05    255.42 o 
   6   9   9      264.80      281.69    230.56 o 
   7   9   9       53.03      129.50    308.89 o 
   8   9   9     1735.18     1421.60    325.55 o 
   9   9   9      236.79      275.18    224.69 o 
  10   9   9      431.59      335.81    245.83 o 
  11   9   9       12.86     -214.48    214.48 o 
  12   9   9      877.24      632.30    264.84 o 
  13   9   9      301.73      114.02    210.72 o 
  14   9   9      428.36      142.99    219.16 o 
  15   9   9        3.44      -66.34    395.11 o 
  16   9   9      425.26      109.38    387.39 o 
  17   9   9      264.52      214.63    497.42 o 
  18   9   9      553.98     -511.65    511.65 o 
   0  10   9        6.67      317.73    404.03 o 
   1  10   9       25.79      342.62    286.88 o 
   2  10   9     1303.51     1212.54    362.73 o 
   3  10   9     1064.54      184.34    483.02 o 
   4  10   9      477.78      656.59    274.83 o 
   5  10   9        0.58     -304.94    457.43 o 
   6  10   9       15.19     -106.26    286.86 o 
   0   0  10    21207.15    20399.50   1280.12 o 
   1   0  10    61935.14    63490.71   1502.34 o 
   2   0  10   320138.25   341454.97   9449.04 o 
   3   0  10   128107.84   139735.88   4413.05 o 
   4   0  10    16343.68    16770.45    717.74 o 
   5   0  10     3080.79     3309.18    172.05 o 
   6   0  10    62533.98    64340.86   1329.69 o 
   7   0  10     1484.07     1480.83    157.94 o 
   8   0  10    67006.37    70384.21   1590.64 o 
   9   0  10     2570.14     2980.58    275.54 o 
  10   0  10      268.99      405.30    112.16 o 
  11   0  10    37717.97    33967.62    909.21 o 
  12   0  10   113228.60   116963.87   2990.07 o 
  13   0  10    14611.70    15836.73    510.26 o 
  14   0  10    20198.76    21373.44    636.08 o 
  15   0  10     5784.05     5843.77    322.25 o 
  16   0  10    37793.85    35577.95    839.49 o 
  17   0  10    12232.74    11890.87    392.55 o 
  18   0  10     7088.47     7115.18    746.23 o 
  19   0  10    16157.30    15223.36    582.53 o 
  20   0  10    75474.34    72519.48   1788.59 o 
  21   0  10     6313.27     5812.63    403.26 o 
  22   0  10       94.17       90.48    187.59 o 
  23   0  10     7225.00     6870.47    449.69 o 
  24   0  10     4740.63     4984.45    470.25 o 
  25   0  10     2400.42     2911.74    413.68 o 
  26   0  10     7665.61     7961.04    513.63 o 
  27   0  10     1228.66      705.21    255.27 o 
  28   0  10     5577.12     5297.06    443.63 o 
  29   0  10      126.95     -124.81    213.89 o 
  30   0  10       87.19      209.44    245.03 o 
  31   0  10     2214.04     1935.63    438.94 o 
  32   0  10     2038.81     2678.56    506.69 o 
  33   0  10     2790.52     2956.11    529.31 o 
  34   0  10    10979.33    11893.89    928.61 o 
  35   0  10      854.13      669.60    503.24 o 
  36   0  10       37.64     -300.57    300.57 o 
  37   0  10     1801.65     1611.94   1130.68 o 
  38   0  10     2718.31     2536.08    541.84 o 
   1   1  10      828.59     1046.36     97.42 o 
   2   1  10    25977.34    26461.03    453.18 o 
   3   1  10      229.59      161.88     61.98 o 
   4   1  10    70451.34    74004.03   1122.51 o 
   5   1  10     6081.90     6362.08    191.60 o 
   6   1  10     9362.35     9541.44    247.84 o 
   7   1  10    38455.96    38814.65    592.13 o 
   8   1  10      366.42      401.02     59.50 o 
   9   1  10    30957.58    31537.37    478.18 o 
  10   1  10     3084.59     3062.85    120.24 o 
  11   1  10     2599.70     2829.67    152.69 o 
  12   1  10     5286.36     5650.06    209.77 o 
  13   1  10     3498.25     3197.44    173.34 o 
  14   1  10     1945.78     2014.92    122.83 o 
  15   1  10     9609.27     9973.63    261.99 o 
  16   1  10    15624.16    14837.07    340.57 o 
  17   1  10      137.14      108.80    103.55 o 
  18   1  10    35062.62    35460.66    750.38 o 
  19   1  10    18650.32    19060.65    512.39 o 
  20   1  10     3214.90     3593.63    247.95 o 
  21   1  10      121.88      106.09    154.53 o 
  22   1  10        7.82       36.13    127.44 o 
  23   1  10    10667.54    11414.18    394.39 o 
  24   1  10     8290.02     7950.12    344.63 o 
  25   1  10      551.42      773.65    177.51 o 
  26   1  10     7459.36     7281.74    341.85 o 
  27   1  10      975.03     1136.98    193.69 o 
  28   1  10      745.02      810.56    179.68 o 
  29   1  10     1561.51     1858.06    239.14 o 
  30   1  10     1145.83     1192.91    269.87 o 
  31   1  10     1452.73     1283.24    398.44 o 
  32   1  10     4276.33     3500.82    400.97 o 
  33   1  10     2911.62     2702.66    375.01 o 
  34   1  10       30.04     -122.19    214.24 o 
  35   1  10      192.58      332.92    254.03 o 
  36   1  10      927.37     1541.78    315.97 o 
  37   1  10      425.43      462.32    298.08 o 
  38   1  10      619.63     1001.79    287.31 o 
   0   2  10      657.67      421.65    121.59 o 
   1   2  10     4473.72     4013.06    134.32 o 
   2   2  10    20592.64    20635.81    379.61 o 
   3   2  10    36186.58    36522.82    640.04 o 
   4   2  10    12869.77    13574.57    282.27 o 
   5   2  10     9140.43    10064.29    231.88 o 
   6   2  10        5.91      -25.19     55.53 o 
   7   2  10      924.69     1086.96     82.83 o 
   8   2  10    25494.60    25432.83    427.17 o 
   9   2  10     1319.76     1237.97     88.92 o 
  10   2  10     1119.41     1235.77     88.83 o 
  11   2  10    43750.05    43874.19    837.94 o 
  12   2  10     1365.59     1265.17    130.48 o 
  13   2  10     1926.14     2195.61    165.06 o 
  14   2  10    11889.24    11095.22    309.91 o 
  15   2  10    24412.65    22457.10    488.14 o 
  16   2  10     9447.33     9088.27    265.77 o 
  17   2  10     2450.62     2671.21    161.93 o 
  18   2  10      368.84      377.24    117.59 o 
  19   2  10       30.30     -100.91    103.13 o 
  20   2  10     9395.52     9221.90    421.98 o 
  21   2  10      119.76       11.17    117.33 o 
  22   2  10     8545.20     8787.68    368.59 o 
  23   2  10    10418.90     9986.92    398.45 o 
  24   2  10     1799.16     2151.85    359.62 o 
  25   2  10     3032.35     3418.73    253.48 o 
  26   2  10       33.11       -2.77    142.70 o 
  27   2  10       25.76       97.29    146.46 o 
  28   2  10     2447.14     2914.71    275.16 o 
  29   2  10     1699.24     1765.74    236.93 o 
  30   2  10       32.66      317.81    190.15 o 
  31   2  10       12.53      183.80    218.38 o 
  32   2  10      574.06      565.29    244.78 o 
  33   2  10      256.13      399.22    246.31 o 
  34   2  10      887.26     1125.21    298.89 o 
  35   2  10      473.84      437.01    294.87 o 
  36   2  10      426.25     1103.45    307.84 o 
  37   2  10     2280.76     2038.96    369.85 o 
   1   3  10     6230.70     5695.25    218.85 o 
   2   3  10    85263.91    84294.95   1407.99 o 
   3   3  10      393.83      331.86     94.96 o 
   4   3  10    22109.04    22089.19    497.37 o 
   5   3  10     4102.75     4434.16    194.01 o 
   6   3  10    26893.39    25840.21    566.40 o 
   7   3  10    42552.46    42908.84    845.29 o 
   8   3  10     2439.04     2333.86    160.63 o 
   9   3  10        0.05       72.44    113.11 o 
  10   3  10    21898.44    20584.85    471.78 o 
  11   3  10       18.51       21.05     78.53 o 
  12   3  10    21414.16    20671.69    441.52 o 
  13   3  10      188.29      199.99    141.12 o 
  14   3  10      341.64      435.56    117.33 o 
  15   3  10    13647.33    13891.37    397.00 o 
  16   3  10    35371.83    33355.67    723.05 o 
  17   3  10     2455.60     2929.01    330.13 o 
  18   3  10     2203.11     2047.36    174.11 o 
  19   3  10     6662.99     6785.17    310.74 o 
  20   3  10    10328.53    10488.12    382.59 o 
  21   3  10     1908.71     2153.66    231.75 o 
  22   3  10     8088.87     7744.92    354.69 o 
  23   3  10      634.07      387.79    151.03 o 
  24   3  10     7614.03     7644.85    368.17 o 
  25   3  10      658.24      438.38    165.15 o 
  26   3  10      711.06      517.73    293.73 o 
  27   3  10      552.85      216.12    193.68 o 
  28   3  10       27.22     -213.90    213.90 o 
  29   3  10     4258.15     3928.68    324.02 o 
  30   3  10      711.68      342.02    422.67 o 
  31   3  10       48.48      227.60    231.43 o 
  32   3  10       15.21      201.22    234.60 o 
  33   3  10      129.30       58.13    248.96 o 
  34   3  10      351.07      849.04    279.64 o 
  35   3  10       50.93      257.33    273.40 o 
  36   3  10      383.54      162.35    261.25 o 
   0   4  10    20231.09    19345.77    735.44 o 
   1   4  10      138.63      266.16    104.61 o 
   2   4  10    23400.35    22450.54    582.38 o 
   3   4  10     4176.30     4477.47    239.66 o 
   4   4  10      247.84      320.00    115.19 o 
   5   4  10     6302.17     6031.89    270.85 o 
   6   4  10      191.51      201.84    109.17 o 
   7   4  10      476.43      481.84    119.91 o 
   8   4  10     4888.09     4713.40    243.06 o 
   9   4  10     3895.37     4022.66    243.18 o 
  10   4  10     3433.98     3681.43    232.76 o 
  11   4  10     1701.44     1778.27    178.45 o 
  12   4  10     3212.91     3118.05    275.66 o 
  13   4  10     4496.02     4206.54    314.83 o 
  14   4  10     9835.13     9380.52    385.79 o 
  15   4  10     1004.95     1062.94    171.50 o 
  16   4  10      812.69      666.18    161.85 o 
  17   4  10     4437.77     4625.88    299.97 o 
  18   4  10     1573.12     1935.71    199.99 o 
  19   4  10     3698.63     4115.93    247.83 o 
  20   4  10     3657.85     3389.46    257.87 o 
  21   4  10     1438.24     1449.63    206.96 o 
  22   4  10     4174.45     4596.33    298.24 o 
  23   4  10       41.09      -59.22    148.61 o 
  24   4  10      734.82      676.14    179.14 o 
  25   4  10       42.69      206.68    175.94 o 
  26   4  10      904.60     1102.62    248.55 o 
  27   4  10     2235.40     2314.66    315.09 o 
  28   4  10      730.99     1053.79    260.69 o 
  29   4  10      427.15      229.58    317.59 o 
  30   4  10      322.63      346.11    364.40 o 
  31   4  10      391.45      492.63    309.78 o 
  32   4  10      803.73      673.25    350.87 o 
  33   4  10      162.77      186.16    336.60 o 
  34   4  10     1427.55      566.05    357.33 o 
  35   4  10      263.06     -124.18    283.47 o 
   1   5  10     2616.71     2697.32    213.55 o 
   2   5  10      881.79      839.66    149.83 o 
   3   5  10       21.04      156.51    120.86 o 
   4   5  10     4972.71     4881.45    294.32 o 
   5   5  10     1841.25     2209.89    201.36 o 
   6   5  10     1135.28     1072.36    164.23 o 
   7   5  10    14020.26    14041.56    433.35 o 
   8   5  10     1130.41      918.70    199.64 o 
   9   5  10     1857.69     2006.64    204.59 o 
  10   5  10     6458.62     6356.25    330.62 o 
  11   5  10      604.80      684.89    189.64 o 
  12   5  10     1860.45     2043.79    252.86 o 
  13   5  10     3862.40     4194.82    337.92 o 
  14   5  10      197.60       60.00    171.20 o 
  15   5  10     3605.03     3657.39    329.82 o 
  16   5  10       99.86      116.96    177.95 o 
  17   5  10      170.92      512.94    205.18 o 
  18   5  10     3010.77     3089.53    279.80 o 
  19   5  10      398.79      510.41    172.05 o 
  20   5  10     2090.59     1751.79    237.52 o 
  21   5  10     1086.52     1205.48    218.20 o 
  22   5  10      319.45      388.60    180.61 o 
  23   5  10      207.21        4.40    188.62 o 
  24   5  10      142.72      275.49    207.39 o 
  25   5  10      118.19      106.51    222.14 o 
  26   5  10        7.39      305.88    224.52 o 
  27   5  10     1105.13     1013.38    307.25 o 
  28   5  10     1577.09     1200.95    319.14 o 
  29   5  10     1187.56     1484.73    421.33 o 
  30   5  10        2.67     -261.45    670.91 o 
  31   5  10       40.83      198.57    345.03 o 
  32   5  10      203.77     -169.19    358.14 o 
  33   5  10      331.98     -306.02    306.02 o 
   0   6  10      984.05      988.55    254.23 o 
   1   6  10      836.48      942.14    193.48 o 
   2   6  10     3429.88     3292.00    254.09 o 
   3   6  10      506.01      574.62    148.18 o 
   4   6  10     1022.96      946.61    170.27 o 
   5   6  10      183.65      203.79    134.65 o 
   6   6  10       81.32       55.31    139.60 o 
   7   6  10      684.99      550.78    170.91 o 
   8   6  10       13.34      178.87    177.04 o 
   9   6  10     1179.14     1283.37    211.71 o 
  10   6  10     1487.18     1401.41    282.85 o 
  11   6  10      409.01      111.63    198.52 o 
  12   6  10     1321.94     1688.64    259.41 o 
  13   6  10      467.05      616.07    213.69 o 
  14   6  10       13.71      200.46    186.98 o 
  15   6  10     1245.00     1371.36    259.95 o 
  16   6  10      355.62      221.66    204.73 o 
  17   6  10       18.25       32.74    192.38 o 
  18   6  10      513.11      -71.27    210.12 o 
  19   6  10        1.88      -68.27    196.51 o 
  20   6  10     1486.61     1189.68    275.79 o 
  21   6  10      222.15      423.60    246.82 o 
  22   6  10       51.50       73.90    253.58 o 
  23   6  10      482.27      307.86    247.70 o 
  24   6  10      424.03      555.60    241.94 o 
  25   6  10      283.37     -204.11    204.11 o 
  26   6  10      154.58      226.21    255.29 o 
  27   6  10      338.70      181.18    263.32 o 
  28   6  10       15.09       50.00    310.02 o 
  29   6  10        4.89      299.35    399.93 o 
  30   6  10        1.60     -312.89    312.89 o 
  31   6  10      399.55      452.23    558.66 o 
   1   7  10     1590.19     1449.91    224.15 o 
   2   7  10        6.91     -137.38    139.73 o 
   3   7  10      910.80      872.64    190.82 o 
   4   7  10      235.28      176.99    166.34 o 
   5   7  10      694.24      553.83    187.26 o 
   6   7  10       77.16      277.17    164.72 o 
   7   7  10     3643.92     4196.07    328.66 o 
   8   7  10        9.17      -45.99    175.04 o 
   9   7  10      493.63      306.28    194.05 o 
  10   7  10      634.03      518.50    214.84 o 
  11   7  10      108.08       -5.00    175.20 o 
  12   7  10       38.74     -187.04    187.04 o 
  13   7  10      889.65      640.49    223.51 o 
  14   7  10       74.53      174.10    206.29 o 
  15   7  10      529.39      788.36    246.73 o 
  16   7  10     1575.74     1898.17    296.57 o 
  17   7  10      192.38       -0.50    207.96 o 
  18   7  10       35.10      238.97    261.82 o 
  19   7  10       90.93      570.32    269.78 o 
  20   7  10      227.30     -267.29    267.29 o 
  21   7  10      383.68      407.16    296.55 o 
  22   7  10      705.04      632.34    402.97 o 
  23   7  10      101.20      -58.26    282.16 o 
  24   7  10       83.47     -261.44    279.02 o 
  25   7  10       41.54      -27.97    313.18 o 
  26   7  10      222.75      637.47    388.97 o 
  27   7  10      111.38     -412.34    412.34 o 
   0   8  10        5.69     -362.21    362.21 o 
   1   8  10      234.15      360.13    192.26 o 
   2   8  10      425.71      575.57    191.10 o 
   3   8  10     1300.34      865.61    212.33 o 
   4   8  10      231.49      293.63    169.61 o 
   5   8  10      279.64       61.66    297.42 o 
   6   8  10     1778.70     2010.56    295.80 o 
   7   8  10      350.66      422.97    248.00 o 
   8   8  10      668.66      969.92    247.79 o 
   9   8  10      404.61      342.83    220.83 o 
  10   8  10      452.32      732.21    227.97 o 
  11   8  10       75.37      330.31    220.88 o 
  12   8  10     1703.16     1691.66    287.94 o 
  13   8  10      159.07      359.74    243.59 o 
  14   8  10      352.78      580.15    252.37 o 
  15   8  10     1476.49     1653.59    399.74 o 
  16   8  10      167.29     -183.61    195.10 o 
  17   8  10      794.45      763.81    247.85 o 
  18   8  10        4.94     -170.25    250.30 o 
  19   8  10       95.41      106.38    287.39 o 
  20   8  10      418.12      667.24    300.58 o 
  21   8  10       42.53      148.47    290.56 o 
  22   8  10        3.93       84.74    288.54 o 
  23   8  10       80.09      135.09    306.22 o 
   1   9  10      507.84      339.61    255.61 o 
   2   9  10      184.42     -250.43    250.43 o 
   3   9  10        6.85      167.35    252.77 o 
   4   9  10       38.83     -287.12    287.12 o 
   5   9  10      337.15      869.06    246.45 o 
   6   9  10        0.62      190.95    200.04 o 
   7   9  10     1062.94      987.48    321.76 o 
   8   9  10       80.32       53.18    200.16 o 
   9   9  10      157.45      260.95    241.92 o 
  10   9  10     1240.55     1314.98    292.53 o 
  11   9  10      163.29      251.56    227.81 o 
  12   9  10      129.15      141.60    222.04 o 
  13   9  10        6.89       76.62    215.48 o 
  14   9  10      331.71      199.43    231.62 o 
  15   9  10     1118.03      890.37    268.07 o 
  16   9  10      186.94       71.15    382.68 o 
  17   9  10      269.62      382.71    284.48 o 
   0  10  10      403.08      628.00    322.74 o 
   1  10  10      382.83      188.90    214.01 o 
   2  10  10       92.45      338.07    239.19 o 
   3  10  10     1252.62     2259.56    355.90 o 
   4  10  10       50.57      406.90    261.41 o 
   5  10  10        8.72     1269.73    662.08 o 
   1   1  11     1392.56     1441.17    112.26 o 
   2   1  11    12773.28    13280.33    308.79 o 
   3   1  11     8882.90     8431.17    206.46 o 
   4   1  11     4454.99     4224.50    159.64 o 
   5   1  11     4404.66     4943.71    158.83 o 
   6   1  11      675.62      701.17     79.89 o 
   7   1  11     9597.59    10305.27    253.88 o 
   8   1  11     5362.11     5340.70    149.63 o 
   9   1  11     7475.63     7680.19    184.49 o 
  10   1  11     7971.30     7137.94    169.15 o 
  11   1  11     7459.57     7724.53    239.07 o 
  12   1  11    22687.09    23060.77    728.57 o 
  13   1  11      790.66      796.49    115.81 o 
  14   1  11     1509.10     1642.23    116.19 o 
  15   1  11        9.71      -87.67    103.51 o 
  16   1  11     7659.20     7486.84    331.45 o 
  17   1  11     1046.02     1183.60    145.62 o 
  18   1  11    10718.89    10491.64    331.18 o 
  19   1  11      100.14      233.53    118.20 o 
  20   1  11      630.27      464.39    167.57 o 
  21   1  11       32.19      -87.74    122.29 o 
  22   1  11     1195.72     1106.45    174.25 o 
  23   1  11      330.24      247.73    144.50 o 
  24   1  11     5870.56     5893.28    357.49 o 
  25   1  11     3125.32     3147.83    250.61 o 
  26   1  11        8.34      221.71    151.79 o 
  27   1  11       38.90      371.50    160.16 o 
  28   1  11      211.16      332.65    172.98 o 
  29   1  11      543.80      885.98    190.86 o 
  30   1  11     1598.31     1981.34    242.57 o 
  31   1  11      636.49      840.84    227.02 o 
  32   1  11       66.75      286.52    222.13 o 
  33   1  11      611.47      543.01    267.28 o 
  34   1  11      307.76      133.62    240.94 o 
  35   1  11      291.99      253.47    255.59 o 
  36   1  11       45.16      361.19    250.06 o 
  37   1  11       95.06      277.99    248.95 o 
  38   1  11        1.30     -151.24    216.54 o 
   0   2  11    59416.45    58491.12   1409.38 o 
   1   2  11      317.29      281.28     81.38 o 
   2   2  11    22163.41    22686.55    413.86 o 
   3   2  11    11346.94    11203.62    248.58 o 
   4   2  11       21.15      100.67     62.85 o 
   5   2  11    21585.58    20784.64    391.64 o 
   6   2  11    23806.11    23239.96    395.47 o 
   7   2  11     7610.80     7633.82    186.72 o 
   8   2  11    88535.39    91128.56   1301.18 o 
   9   2  11     1444.15     1533.77     98.42 o 
  10   2  11      130.75      227.07     67.64 o 
  11   2  11       88.90       93.87     78.94 o 
  12   2  11     3623.44     3772.37    170.63 o 
  13   2  11      484.30      656.85     99.03 o 
  14   2  11    48535.15    46243.08    862.18 o 
  15   2  11    11330.55    11420.76    416.64 o 
  16   2  11     1851.99     2004.23    162.51 o 
  17   2  11     8631.56     8573.33    303.56 o 
  18   2  11      323.40      218.32    108.17 o 
  19   2  11     7578.90     7467.62    387.62 o 
  20   2  11     5829.92     6015.10    315.10 o 
  21   2  11      220.42      208.76    120.04 o 
  22   2  11    16498.53    15805.98    485.06 o 
  23   2  11     1286.69     1693.96    210.03 o 
  24   2  11        0.33       33.53    163.77 o 
  25   2  11       28.47       80.13    150.76 o 
  26   2  11      322.90      376.27    151.89 o 
  27   2  11     2109.07     2270.89    237.06 o 
  28   2  11     2966.23     3302.54    283.05 o 
  29   2  11      698.67      570.90    189.66 o 
  30   2  11       23.18      -83.02    161.92 o 
  31   2  11      188.81     -212.97    320.31 o 
  32   2  11      125.79       -1.01    203.36 o 
  33   2  11       56.61      199.33    220.68 o 
  34   2  11      312.59      304.17    235.61 o 
  35   2  11       46.80      356.56    262.69 o 
  36   2  11      437.67      136.51    251.76 o 
  37   2  11      747.51      755.17    332.69 o 
   1   3  11     4781.56     4958.22    206.08 o 
   2   3  11      172.06      145.36     87.04 o 
   3   3  11    11203.06    10079.43    282.03 o 
   4   3  11    38767.43    38714.78    774.31 o 
   5   3  11    34100.97    33167.05    642.40 o 
   6   3  11     1914.82     2204.60    152.49 o 
   7   3  11     8754.16     8429.32    235.97 o 
   8   3  11     1750.88     2452.81    139.74 o 
   9   3  11     4163.76     4558.23    192.52 o 
  10   3  11    17299.96    17346.41    364.83 o 
  11   3  11       20.10      166.82     85.52 o 
  12   3  11     1287.07     1470.45    150.07 o 
  13   3  11      839.92      898.24    133.13 o 
  14   3  11     5534.03     5766.31    317.71 o 
  15   3  11     2878.04     2829.96    202.66 o 
  16   3  11     5607.70     5427.61    267.71 o 
  17   3  11     6107.34     6361.31    291.97 o 
  18   3  11     9451.84     9616.00    354.63 o 
  19   3  11    20825.74    20761.20    546.37 o 
  20   3  11     3377.12     3161.97    240.31 o 
  21   3  11     4539.53     4570.22    281.03 o 
  22   3  11     6529.28     6826.91    334.55 o 
  23   3  11      440.75       36.17    151.46 o 
  24   3  11     4476.36     4604.68    305.19 o 
  25   3  11     1568.06     1665.78    222.50 o 
  26   3  11       36.56      -65.51    155.47 o 
  27   3  11     1340.82     1603.99    255.00 o 
  28   3  11     2135.48     2341.56    287.96 o 
  29   3  11      927.43      743.09    301.47 o 
  30   3  11      891.25     1076.00    264.88 o 
  31   3  11      729.39      166.49    236.27 o 
  32   3  11       37.06      346.96    298.34 o 
  33   3  11      333.86      846.57    286.42 o 
  34   3  11     1564.64     1285.94    302.25 o 
  35   3  11       23.03      373.28    267.71 o 
  36   3  11      284.06       92.45    372.15 o 
   0   4  11     7354.14     7739.79    404.12 o 
   1   4  11    18108.81    17796.49    491.96 o 
   2   4  11     6668.25     7132.42    274.66 o 
   3   4  11    27079.60    25646.81    558.31 o 
   4   4  11       61.18       85.22    101.72 o 
   5   4  11    14622.62    14187.15    404.57 o 
   6   4  11      245.21      291.27    138.33 o 
   7   4  11     3151.29     3009.35    204.41 o 
   8   4  11     1317.83     1554.88    163.00 o 
   9   4  11     1238.37     1247.45    177.74 o 
  10   4  11     1898.30     1928.64    188.06 o 
  11   4  11        1.79     -109.59    109.59 o 
  12   4  11      264.01      150.31    191.59 o 
  13   4  11     1531.38     1701.32    196.15 o 
  14   4  11     4283.25     4316.84    283.52 o 
  15   4  11     1878.10     2003.25    216.91 o 
  16   4  11     1685.29     2025.16    218.89 o 
  17   4  11     7298.14     7242.13    325.33 o 
  18   4  11      974.65     1224.92    182.49 o 
  19   4  11     3651.81     4261.54    277.00 o 
  20   4  11       11.01       23.04    138.07 o 
  21   4  11    10646.31    10487.26    415.27 o 
  22   4  11     2790.43     3065.54    257.12 o 
  23   4  11     2198.80     2104.52    234.60 o 
  24   4  11     1583.45     1525.21    272.49 o 
  25   4  11      777.01     1454.67    309.25 o 
  26   4  11       88.44      285.48    288.83 o 
  27   4  11      226.49      464.65    264.13 o 
  28   4  11      407.43      354.73    253.01 o 
  29   4  11      255.19      415.59    279.90 o 
  30   4  11      177.36     -157.84    318.72 o 
  31   4  11     1395.84     1353.80    369.98 o 
  32   4  11      133.59       49.51    288.09 o 
  33   4  11       67.29      295.23    320.78 o 
  34   4  11       34.32       72.71    333.44 o 
  35   4  11      631.14     1120.05    388.58 o 
   1   5  11     7894.54     7932.18    313.55 o 
   2   5  11     4481.44     4669.34    252.94 o 
   3   5  11     9757.76     9638.28    395.15 o 
   4   5  11    33697.35    31606.80    732.38 o 
   5   5  11     7158.31     7521.99    332.94 o 
   6   5  11      710.08      845.80    160.85 o 
   7   5  11      283.89      332.54    137.08 o 
   8   5  11        5.47     -110.18    110.18 o 
   9   5  11      653.26      584.09    234.94 o 
  10   5  11    21784.83    21015.13    685.26 o 
  11   5  11     4792.98     5379.45    371.16 o 
  12   5  11     1147.36     1124.14    208.75 o 
  13   5  11     3417.83     3570.08    319.66 o 
  14   5  11      717.25      592.49    262.65 o 
  15   5  11     3012.09     3202.14    320.39 o 
  16   5  11      699.87      640.27    215.73 o 
  17   5  11     1101.37      995.17    199.86 o 
  18   5  11     6228.29     6479.70    376.06 o 
  19   5  11     2056.13     2338.70    258.31 o 
  20   5  11      405.53      256.17    176.86 o 
  21   5  11        5.92       40.78    168.72 o 
  22   5  11      409.28      108.74    275.01 o 
  23   5  11      956.23     1498.65    241.84 o 
  24   5  11     3052.33     2827.41    314.83 o 
  25   5  11     1369.00     1231.31    261.77 o 
  26   5  11     5238.35     4323.60    454.82 o 
  27   5  11      404.20      190.33    319.74 o 
  28   5  11      117.47       61.46    386.54 o 
  29   5  11       40.81     -243.30    317.98 o 
  30   5  11      318.41      555.10    428.25 o 
  31   5  11      308.54      -44.00    356.79 o 
  32   5  11     1696.04     1472.63    715.65 o 
  33   5  11     1740.73     1346.59    391.60 o 
   0   6  11    29227.31    26336.40    891.02 o 
   1   6  11    37010.00    34987.42    824.67 o 
   2   6  11     1524.58     1383.51    187.75 o 
   3   6  11     1756.77     1873.04    206.45 o 
   4   6  11      399.18      307.34    151.02 o 
   5   6  11     1951.83     2079.30    220.42 o 
   6   6  11    11711.84    11259.10    435.09 o 
   7   6  11      139.30      -22.93    219.60 o 
   8   6  11     2344.96     2332.96    252.34 o 
   9   6  11     8332.90     7870.58    532.53 o 
  10   6  11     3247.35     3165.40    360.22 o 
  11   6  11     5838.21     6191.69    428.82 o 
  12   6  11      914.34      636.59    271.14 o 
  13   6  11     1566.96     1499.43    264.37 o 
  14   6  11     8627.13     8470.17    520.33 o 
  15   6  11     3521.64     3626.35    353.59 o 
  16   6  11     1725.58     1343.94    266.52 o 
  17   6  11      408.11      -44.42    207.06 o 
  18   6  11      345.93      125.36    211.54 o 
  19   6  11      191.65      346.03    196.92 o 
  20   6  11     2410.79     2228.92    275.73 o 
  21   6  11     6555.85     6739.27    428.00 o 
  22   6  11     1354.19     1388.35    278.51 o 
  23   6  11     3170.91     2971.97    353.75 o 
  24   6  11     1909.60     2424.63    339.17 o 
  25   6  11     1243.23      898.35    338.69 o 
  26   6  11     1740.70     1812.94    323.34 o 
  27   6  11       50.97      191.44    248.80 o 
  28   6  11      545.86      638.83    321.79 o 
  29   6  11       21.48     -233.52    401.92 o 
  30   6  11      130.98     -295.73    295.73 o 
   1   7  11     4503.64     4094.26    306.87 o 
   2   7  11      304.52       84.17    156.42 o 
   3   7  11     4260.16     3923.13    300.85 o 
   4   7  11     6310.31     5634.94    439.42 o 
   5   7  11       87.27       56.75    214.73 o 
   6   7  11      218.22      157.72    162.87 o 
   7   7  11     2624.06     2903.57    288.32 o 
   8   7  11        2.68      -42.91    211.43 o 
   9   7  11      189.82      232.64    198.85 o 
  10   7  11     1025.49     1420.87    267.10 o 
  11   7  11       29.88       30.45    210.86 o 
  12   7  11        6.72       12.70    192.08 o 
  13   7  11     3625.47     3836.22    375.92 o 
  14   7  11      557.32      516.59    298.68 o 
  15   7  11     2048.86     2556.28    337.97 o 
  16   7  11      397.08      406.98    365.56 o 
  17   7  11      475.80      599.41    254.87 o 
  18   7  11     1246.93     1280.08    345.06 o 
  19   7  11      263.53      282.39    307.84 o 
  20   7  11      738.02      833.17    342.26 o 
  21   7  11      846.17      519.24    321.89 o 
  22   7  11       30.19      171.15    267.79 o 
  23   7  11      651.15     1036.46    483.02 o 
  24   7  11      269.36      223.59    295.43 o 
  25   7  11      224.89      266.83    294.62 o 
  26   7  11       20.71      116.15    267.20 o 
  27   7  11      342.20      113.97    411.96 o 
   0   8  11      464.81      461.89    229.99 o 
   1   8  11     3829.54     3555.61    327.06 o 
   2   8  11      281.49      186.22    185.59 o 
   3   8  11      615.15      418.30    192.28 o 
   4   8  11      590.09      437.89    188.42 o 
   5   8  11      331.30      256.21    186.53 o 
   6   8  11       33.81       69.98    210.73 o 
   7   8  11     1404.91     1685.98    304.71 o 
   8   8  11     4265.74     4524.25    432.81 o 
   9   8  11      282.40      247.50    297.90 o 
  10   8  11      575.24     1095.28    261.62 o 
  11   8  11        0.99      309.40    221.98 o 
  12   8  11       13.37       12.39    376.12 o 
  13   8  11     1476.56     1712.00    318.68 o 
  14   8  11     1651.92     1522.58    307.53 o 
  15   8  11      972.25      861.33    272.27 o 
  16   8  11       16.93     -194.03    194.03 o 
  17   8  11      279.21      402.30    244.25 o 
  18   8  11        0.28     -184.56    243.50 o 
  19   8  11       28.23     -210.88    252.42 o 
  20   8  11       10.93     -218.69    271.54 o 
  21   8  11      275.32     -270.75    270.75 o 
  22   8  11      505.60      426.70    326.14 o 
  23   8  11     1518.22     1695.68    378.84 o 
   1   9  11      191.08     -127.47    204.77 o 
   2   9  11       35.48      -97.91    181.16 o 
   3   9  11     1003.92      869.52    234.09 o 
   4   9  11     2589.03     2983.08    431.71 o 
   5   9  11     1689.85     1523.23    307.47 o 
   6   9  11      218.94      577.86    424.55 o 
   7   9  11       73.27     -347.53    347.53 o 
   8   9  11        2.89      241.18    271.14 o 
   9   9  11      960.10     1117.95    299.21 o 
  10   9  11     1447.49     1395.57    318.68 o 
  11   9  11        9.46      109.80    215.08 o 
  12   9  11        6.71      306.16    223.09 o 
  13   9  11      184.37      268.08    229.28 o 
  14   9  11      227.24      163.05    322.26 o 
  15   9  11       71.48      390.61    306.33 o 
  16   9  11      144.48      771.64    302.65 o 
  17   9  11      360.59      804.59    711.56 o 
   0  10  11      221.83      234.50    366.65 o 
   1  10  11      646.91      331.96    404.27 o 
   2  10  11      156.13      611.98    843.68 o 
   3  10  11     1079.88     1347.10    534.91 o 
   0   0  12    57250.40    61953.95   2112.49 o 
   1   0  12    14976.70    15598.72    510.69 o 
   2   0  12     3110.79     2935.11    223.39 o 
   3   0  12    54322.04    55652.14   1361.33 o 
   4   0  12   109848.23   121553.70   2875.18 o 
   5   0  12    21364.67    21148.61    625.59 o 
   6   0  12     9548.56     9599.88    361.31 o 
   7   0  12      537.35      734.67    103.35 o 
   8   0  12    33284.62    34807.55    794.03 o 
   9   0  12    23276.84    23818.72    581.48 o 
  10   0  12     2217.20     2479.35    194.00 o 
  11   0  12    97657.08   100295.43   2293.88 o 
  12   0  12     2180.45     2435.43    272.83 o 
  13   0  12    28877.50    31027.13    853.65 o 
  14   0  12      279.08      213.01    163.92 o 
  15   0  12        4.02      -97.12     97.12 o 
  16   0  12    24445.10    23582.81    674.68 o 
  17   0  12      191.97      181.06    169.28 o 
  18   0  12      661.38      830.22    242.41 o 
  19   0  12     1895.46     1871.70    283.48 o 
  20   0  12     1190.71      980.56    230.53 o 
  21   0  12        7.63      388.10    194.43 o 
  22   0  12     1257.82     1264.05    252.98 o 
  23   0  12      375.69      182.25    208.08 o 
  24   0  12    11555.87    10744.22    571.33 o 
  25   0  12     6220.60     6114.47    905.60 o 
  26   0  12     9470.95    10094.59    707.96 o 
  27   0  12     2600.81     3139.51    371.22 o 
  28   0  12      374.75      866.86    266.54 o 
  29   0  12       37.17      325.65    253.22 o 
  30   0  12     5879.99     5762.16    879.75 o 
  31   0  12      467.77      704.58    290.32 o 
  32   0  12       77.32      401.39    324.07 o 
  33   0  12     4150.10     4151.42    638.82 o 
  34   0  12     1237.87     2066.71    490.98 o 
  35   0  12       43.90      246.00    500.27 o 
  36   0  12      495.24      604.73    372.04 o 
  37   0  12        9.96      789.63    451.78 o 
  38   0  12     2567.63     3327.34    580.37 o 
   1   1  12    55448.54    58171.74    990.19 o 
   2   1  12      631.31      712.75     99.77 o 
   3   1  12    25884.70    26592.72    516.42 o 
   4   1  12    73767.57    75131.15   1155.87 o 
   5   1  12    57784.24    58514.91    953.07 o 
   6   1  12    41277.80    42478.32    701.05 o 
   7   1  12     4554.41     4533.09    157.32 o 
   8   1  12    96413.82    99190.88   1408.69 o 
   9   1  12    88093.91    89132.30   1347.05 o 
  10   1  12    25571.30    24722.45    431.01 o 
  11   1  12     2413.41     2241.34    101.08 o 
  12   1  12     9335.87     9956.66    287.32 o 
  13   1  12    25215.37    22086.44    672.93 o 
  14   1  12     3546.99     3447.13    278.45 o 
  15   1  12     6133.41     6368.45    240.61 o 
  16   1  12     3379.90     2662.64    197.97 o 
  17   1  12       51.05      -29.25    104.79 o 
  18   1  12    33902.62    31113.77    649.25 o 
  19   1  12    19345.46    18284.99    509.58 o 
  20   1  12       66.86      262.56    153.73 o 
  21   1  12     2053.16     2359.95    228.16 o 
  22   1  12     2300.17     2236.00    210.42 o 
  23   1  12     7126.12     6895.93    421.75 o 
  24   1  12      751.92      646.34    175.43 o 
  25   1  12      984.45     1485.86    210.65 o 
  26   1  12     3723.87     4170.31    279.92 o 
  27   1  12     6373.57     7263.17    356.78 o 
  28   1  12     1461.82     1713.62    214.70 o 
  29   1  12     2040.66     2387.65    264.60 o 
  30   1  12     5265.80     5642.42    336.81 o 
  31   1  12      419.57      642.97    198.46 o 
  32   1  12     3111.02     3284.07    348.57 o 
  33   1  12     1217.73     1992.02    342.05 o 
  34   1  12       17.88      177.40    239.06 o 
  35   1  12      226.00      558.40    279.36 o 
  36   1  12       88.77      251.25    272.12 o 
  37   1  12      371.37      230.60    448.39 o 
  38   1  12       82.60     -268.20    431.49 o 
   0   2  12     9916.15     9369.47    360.97 o 
   1   2  12    15877.77    15345.32    349.63 o 
   2   2  12     1186.43     1405.80     95.50 o 
   3   2  12     8227.20     8442.69    219.19 o 
   4   2  12     1138.63     1123.00    101.05 o 
   5   2  12    47585.54    45498.50    692.73 o 
   6   2  12     3694.25     3878.00    131.18 o 
   7   2  12      522.24      524.15     82.75 o 
   8   2  12     4053.04     4240.43    144.91 o 
   9   2  12   127186.27   129998.45   1819.91 o 
  10   2  12    18702.41    18494.44    345.76 o 
  11   2  12     1485.38     1647.47    142.86 o 
  12   2  12    25655.32    26432.15    583.61 o 
  13   2  12    16001.95    16131.58    374.61 o 
  14   2  12    16711.39    15791.87    374.00 o 
  15   2  12    24109.10    22509.85    537.63 o 
  16   2  12     1934.48     2028.21    171.56 o 
  17   2  12    21279.99    19424.96    487.49 o 
  18   2  12      160.97       -2.66    122.15 o 
  19   2  12     1332.10     1340.36    161.66 o 
  20   2  12      570.95      695.35    137.34 o 
  21   2  12     2062.23     1892.61    265.61 o 
  22   2  12     4308.50     4798.08    296.47 o 
  23   2  12    17557.74    16297.97    572.17 o 
  24   2  12      656.28      840.22    184.01 o 
  25   2  12       78.71      112.56    156.37 o 
  26   2  12     3700.66     3599.06    269.32 o 
  27   2  12     2071.66     2103.13    225.14 o 
  28   2  12      151.54      214.56    178.73 o 
  29   2  12     2801.93     3417.27    298.40 o 
  30   2  12     1911.30     1981.31    250.56 o 
  31   2  12     6589.35     6185.44    523.30 o 
  32   2  12      120.30      280.88    286.82 o 
  33   2  12      604.97      834.69    252.12 o 
  34   2  12      150.28      349.72    229.01 o 
  35   2  12       12.45      505.46    375.18 o 
  36   2  12      289.29      544.62    256.82 o 
  37   2  12     1509.61     1116.72    301.90 o 
   1   3  12     4433.97     4476.74    200.22 o 
   2   3  12     7318.80     7121.56    259.31 o 
   3   3  12     5752.28     5467.64    219.86 o 
   4   3  12      190.94      314.30     80.86 o 
   5   3  12     4024.07     4248.21    178.08 o 
   6   3  12      626.62      720.17    125.21 o 
   7   3  12    45091.68    44038.38    751.62 o 
   8   3  12     8379.34     7734.85    232.33 o 
   9   3  12     4289.98     4456.31    194.70 o 
  10   3  12      141.84      113.82     75.38 o 
  11   3  12       36.31      161.01     76.67 o 
  12   3  12     8943.66     8876.21    277.66 o 
  13   3  12      901.46     1143.90    144.66 o 
  14   3  12     1188.77     1182.44    147.53 o 
  15   3  12    20725.38    20773.60    520.34 o 
  16   3  12     2885.58     3015.87    218.23 o 
  17   3  12     1464.29     1860.27    225.89 o 
  18   3  12     1722.92     2279.93    207.42 o 
  19   3  12     1921.58     2218.26    210.82 o 
  20   3  12     1653.82     1824.89    204.95 o 
  21   3  12     3293.45     3283.89    252.91 o 
  22   3  12     4167.42     4490.00    289.82 o 
  23   3  12     2118.35     2135.23    248.77 o 
  24   3  12     1708.09     1906.24    251.66 o 
  25   3  12      138.50      216.27    169.54 o 
  26   3  12     1893.86     1979.67    246.57 o 
  27   3  12        4.77     -257.59    257.59 o 
  28   3  12      369.17      357.00    204.81 o 
  29   3  12     4025.93     4154.79    335.81 o 
  30   3  12     2110.74     2114.77    388.85 o 
  31   3  12      261.82      346.60    243.19 o 
  32   3  12       38.73      598.74    286.02 o 
  33   3  12       38.87       23.12    321.79 o 
  34   3  12     1478.56     1335.62    356.97 o 
  35   3  12        3.84     -234.80    234.80 o 
  36   3  12      147.41      410.34    299.37 o 
   0   4  12    60649.01    61010.41   1785.90 o 
   1   4  12     7821.03     8042.36    391.64 o 
   2   4  12     1658.18     1753.35    186.16 o 
   3   4  12     9662.47     9253.19    308.54 o 
   4   4  12     1451.61     1462.26    153.55 o 
   5   4  12     1881.55     2082.65    168.21 o 
   6   4  12    10253.11    10307.29    325.04 o 
   7   4  12      391.20      266.39    107.73 o 
   8   4  12     7879.66     6912.91    290.76 o 
   9   4  12     9778.49    10032.12    350.36 o 
  10   4  12     8865.11     8836.66    329.35 o 
  11   4  12     2019.07     2327.69    207.89 o 
  12   4  12     6862.12     6924.98    331.82 o 
  13   4  12     2618.49     3096.51    242.52 o 
  14   4  12    19127.38    19250.12    608.60 o 
  15   4  12     3956.23     3965.70    276.21 o 
  16   4  12     2221.35     2735.86    242.75 o 
  17   4  12      659.22      928.00    183.97 o 
  18   4  12        9.02      320.84    150.36 o 
  19   4  12      257.70      194.87    159.99 o 
  20   4  12      456.02      528.64    205.71 o 
  21   4  12       19.42      -22.37    157.88 o 
  22   4  12     4321.13     4344.52    323.88 o 
  23   4  12      233.67      123.35    171.98 o 
  24   4  12      436.67      671.14    277.09 o 
  25   4  12       33.37       93.49    211.54 o 
  26   4  12       53.42      360.88    249.40 o 
  27   4  12      432.18      783.00    289.83 o 
  28   4  12       70.63     -121.96    225.48 o 
  29   4  12      215.62      -75.63    241.13 o 
  30   4  12      600.17      199.72    338.26 o 
  31   4  12      744.07      516.42    414.09 o 
  32   4  12      479.83      359.29    327.34 o 
  33   4  12      206.48     -144.36    301.89 o 
  34   4  12      582.94     1241.62    376.43 o 
   1   5  12     3560.58     3265.30    220.11 o 
   2   5  12     1232.82     1201.04    250.88 o 
   3   5  12     5208.35     4954.88    261.99 o 
   4   5  12     3948.70     3917.43    239.03 o 
   5   5  12     7516.58     7617.36    338.43 o 
   6   5  12      271.46      144.89    127.00 o 
   7   5  12       24.07      125.48    129.08 o 
   8   5  12      373.25      452.72    179.08 o 
   9   5  12     6702.77     6489.18    460.22 o 
  10   5  12     4093.62     4306.59    356.61 o 
  11   5  12      375.18      257.67    167.27 o 
  12   5  12     2000.57     1985.61    257.48 o 
  13   5  12    10379.96    10463.04    623.84 o 
  14   5  12      604.47      818.45    249.89 o 
  15   5  12      473.93      491.10    160.92 o 
  16   5  12      731.95      624.12    177.46 o 
  17   5  12       58.96      116.47    153.09 o 
  18   5  12       38.00      -22.89    152.75 o 
  19   5  12     3477.33     3668.76    309.37 o 
  20   5  12      762.62      756.95    203.47 o 
  21   5  12      467.85      551.58    199.81 o 
  22   5  12      155.76     -175.36    175.36 o 
  23   5  12       25.87      -71.93    174.68 o 
  24   5  12     1524.65     1163.06    264.80 o 
  25   5  12       12.66     -194.54    194.54 o 
  26   5  12     2464.09     2564.36    379.54 o 
  27   5  12     1070.24      828.69    425.96 o 
  28   5  12       21.61     -321.83    321.83 o 
  29   5  12      664.26      313.07    305.58 o 
  30   5  12        0.89     -303.60    303.60 o 
  31   5  12        0.14      658.61    367.15 o 
  32   5  12      200.98      588.41    736.75 o 
   0   6  12       96.99      261.61    199.85 o 
   1   6  12       22.24      247.58    134.70 o 
   2   6  12      190.73      135.47    125.41 o 
   3   6  12     1420.48     1377.64    182.18 o 
   4   6  12      763.63      599.86    165.88 o 
   5   6  12     1036.31     1104.80    180.63 o 
   6   6  12       52.25      359.42    159.26 o 
   7   6  12      496.29      315.45    168.97 o 
   8   6  12       14.67      -54.51    200.61 o 
   9   6  12     1246.77     1506.75    259.25 o 
  10   6  12       34.87       30.85    246.74 o 
  11   6  12     3192.09     3549.53    344.25 o 
  12   6  12       16.04     -173.46    173.46 o 
  13   6  12       83.24      -75.44    184.97 o 
  14   6  12        0.08       31.61    220.49 o 
  15   6  12      315.16      270.33    211.50 o 
  16   6  12      738.95      696.89    236.57 o 
  17   6  12      805.64      900.33    255.26 o 
  18   6  12       10.85     -177.31    177.31 o 
  19   6  12       93.46      159.84    183.21 o 
  20   6  12        7.14      127.60    202.78 o 
  21   6  12       95.36      354.43    195.78 o 
  22   6  12        9.35     -223.56    223.56 o 
  23   6  12        0.16      143.07    198.47 o 
  24   6  12       18.07     -129.94    220.56 o 
  25   6  12      986.26     1370.68    287.40 o 
  26   6  12      501.63      404.74    258.48 o 
  27   6  12       81.81     -207.27    246.76 o 
  28   6  12       51.14     -154.96    244.97 o 
  29   6  12       10.72      353.08    377.68 o 
  30   6  12       66.57       -3.33    346.70 o 
   1   7  12      791.67      891.89    181.46 o 
   2   7  12     1483.51     1410.07    195.57 o 
   3   7  12      161.02      294.17    154.59 o 
   4   7  12      167.44      147.39    160.62 o 
   5   7  12      848.01      830.20    197.63 o 
   6   7  12       48.01     -104.65    179.32 o 
   7   7  12      812.80      884.10    231.09 o 
   8   7  12       53.13     -219.17    219.17 o 
   9   7  12      468.38      289.73    210.80 o 
  10   7  12      412.62      550.99    237.60 o 
  11   7  12      198.48       44.53    182.23 o 
  12   7  12      173.76      147.99    194.62 o 
  13   7  12     1874.55     2564.38    324.34 o 
  14   7  12       91.38      499.64    215.73 o 
  15   7  12      349.37      179.43    226.71 o 
  16   7  12      108.91      386.14    271.74 o 
  17   7  12      772.14      763.69    303.28 o 
  18   7  12      194.70      514.54    299.48 o 
  19   7  12      704.58      632.08    302.72 o 
  20   7  12      851.09      827.50    630.09 o 
  21   7  12     1124.30     1307.85    348.68 o 
  22   7  12      147.96      256.10    293.45 o 
  23   7  12        8.56     -223.56    258.90 o 
  24   7  12        1.34     -276.19    277.22 o 
  25   7  12      848.89      964.23    433.88 o 
  26   7  12       66.76       56.19    291.64 o 
  27   7  12      313.63       -2.12    308.48 o 
   0   8  12     6216.11     6678.13    545.36 o 
   1   8  12       26.70      -49.92    157.83 o 
   2   8  12      564.24      689.32    197.97 o 
   3   8  12     1735.32     1203.74    216.71 o 
   4   8  12       13.63      111.57    183.48 o 
   5   8  12        0.00     -165.02    165.02 o 
   6   8  12     1289.59     1307.26    275.97 o 
   7   8  12       37.78     -118.01    198.68 o 
   8   8  12     1380.70     1835.33    385.62 o 
   9   8  12      119.12      400.62    228.64 o 
  10   8  12      180.58      468.28    245.00 o 
  11   8  12      159.49      314.05    238.24 o 
  12   8  12       48.32      147.39    234.71 o 
  13   8  12      823.55      530.89    380.58 o 
  14   8  12     2539.40     3265.70    397.86 o 
  15   8  12      328.10      408.46    235.22 o 
  16   8  12       65.58        9.44    206.48 o 
  17   8  12        3.02      113.29    229.54 o 
  18   8  12       66.35       22.69    235.53 o 
  19   8  12       32.24     -355.88    376.23 o 
  20   8  12      257.25      245.42    329.26 o 
  21   8  12      415.14      375.17    302.57 o 
  22   8  12      798.07      467.00    432.25 o 
   1   9  12      544.90      416.49    194.04 o 
   2   9  12       58.83      -71.29    193.33 o 
   3   9  12       11.31      237.82    196.74 o 
   4   9  12      121.55      278.86    204.15 o 
   5   9  12      652.93      682.95    229.47 o 
   6   9  12       48.89      -16.88    214.27 o 
   7   9  12       10.59      -16.69    210.94 o 
   8   9  12       72.11      -28.99    224.79 o 
   9   9  12     1004.27     1080.14    288.93 o 
  10   9  12        5.52     -116.38    230.07 o 
  11   9  12       37.19     -182.82    227.59 o 
  12   9  12      173.08      197.30    220.95 o 
  13   9  12       99.23       12.70    256.70 o 
  14   9  12       63.59      -30.23    234.35 o 
  15   9  12        0.84     -118.67    238.41 o 
  16   9  12       49.31      202.56    241.25 o 
   1   1  13    46498.36    46124.54    821.34 o 
   2   1  13     4017.12     4006.27    178.06 o 
   3   1  13        3.85       77.07     79.76 o 
   4   1  13     6071.24     5929.74    185.80 o 
   5   1  13    11257.65    11697.01    271.42 o 
   6   1  13      107.03      161.83     70.19 o 
   7   1  13    59455.50    58926.64    944.69 o 
   8   1  13     4000.35     3926.23    155.51 o 
   9   1  13    13881.01    12984.32    286.84 o 
  10   1  13     3663.42     3523.67    135.40 o 
  11   1  13       54.63       14.94     57.14 o 
  12   1  13       75.06      227.59     78.07 o 
  13   1  13    29696.78    28934.72    871.98 o 
  14   1  13     2031.85     2088.82    162.02 o 
  15   1  13    27513.26    26228.92    603.45 o 
  16   1  13     3730.22     3552.04    234.88 o 
  17   1  13      140.47      -76.12    129.05 o 
  18   1  13     4542.61     4766.02    275.38 o 
  19   1  13     5147.32     5628.67    385.41 o 
  20   1  13      314.19      127.63    148.37 o 
  21   1  13    11353.92    11147.87    522.08 o 
  22   1  13     3762.74     3858.96    263.37 o 
  23   1  13     1050.52     1175.55    225.38 o 
  24   1  13       69.07       95.47    159.16 o 
  25   1  13      660.75      711.65    173.89 o 
  26   1  13       93.83      262.71    171.89 o 
  27   1  13     2638.93     2535.70    248.53 o 
  28   1  13      230.66      172.27    172.49 o 
  29   1  13     1703.29     2052.06    231.20 o 
  30   1  13     2923.55     3080.41    326.88 o 
  31   1  13      264.73      751.78    211.94 o 
  32   1  13        1.07       91.16    206.25 o 
  33   1  13      129.84      243.94    228.54 o 
  34   1  13      576.78      877.49    278.55 o 
  35   1  13      455.83      709.75    365.25 o 
  36   1  13       43.26      334.12    284.83 o 
  37   1  13      347.11      818.81    281.52 o 
   0   2  13       10.60      132.38    121.18 o 
   1   2  13     9365.60     9449.99    282.10 o 
   2   2  13      572.52      584.37    109.42 o 
   3   2  13     4575.10     4340.82    191.28 o 
   4   2  13       57.54      263.68     70.42 o 
   5   2  13    19307.52    20221.89    394.22 o 
   6   2  13     1464.29     1480.61    123.05 o 
   7   2  13     1050.63     1100.61     87.05 o 
   8   2  13     4565.32     4981.33    195.05 o 
   9   2  13     7615.18     7272.64    196.18 o 
  10   2  13     1778.13     1682.31    106.27 o 
  11   2  13     2411.91     2552.27    120.02 o 
  12   2  13     5245.33     5547.17    194.98 o 
  13   2  13     8147.62     7398.04    271.19 o 
  14   2  13     2610.28     2732.85    195.25 o 
  15   2  13      543.88      542.82    128.86 o 
  16   2  13       34.28     -108.40    108.40 o 
  17   2  13     1033.43     1130.35    166.55 o 
  18   2  13      475.86      484.60    133.53 o 
  19   2  13     5100.92     5256.20    308.43 o 
  20   2  13     1367.21     1151.30    183.45 o 
  21   2  13     4050.49     3808.15    269.51 o 
  22   2  13     1410.99     1343.14    202.92 o 
  23   2  13      224.22      421.07    160.76 o 
  24   2  13     3014.70     3119.36    272.84 o 
  25   2  13     1516.11     1513.28    213.07 o 
  26   2  13      267.21      241.01    161.17 o 
  27   2  13      962.97      807.23    191.68 o 
  28   2  13      995.41     1044.28    199.51 o 
  29   2  13     1978.77     2206.08    241.58 o 
  30   2  13       16.33      300.89    182.35 o 
  31   2  13        1.68      387.33    185.62 o 
  32   2  13      892.26     1075.66    288.04 o 
  33   2  13       14.36      181.80    350.21 o 
  34   2  13      288.91      224.70    222.52 o 
  35   2  13     1849.41     1646.19    345.50 o 
  36   2  13      869.59     1577.02    316.37 o 
  37   2  13      125.12       63.33    244.36 o 
   1   3  13    27179.43    25935.82    486.47 o 
   2   3  13    32124.53    32149.97    578.14 o 
   3   3  13     7439.83     7793.86    248.30 o 
   4   3  13     3065.61     2997.33    149.28 o 
   5   3  13    12815.11    14146.18    397.29 o 
   6   3  13     3966.88     3959.07    171.58 o 
   7   3  13     8262.36     7163.70    250.97 o 
   8   3  13    10821.02    10643.21    277.03 o 
   9   3  13      127.57      130.54     87.64 o 
  10   3  13    14018.36    12830.04    284.20 o 
  11   3  13        4.85      114.64     83.86 o 
  12   3  13    20363.63    18691.95    426.89 o 
  13   3  13     1787.16     1794.38    151.26 o 
  14   3  13     7413.96     6954.18    290.45 o 
  15   3  13    26855.08    26254.50    612.14 o 
  16   3  13     1900.22     2419.98    203.89 o 
  17   3  13        5.49       34.36    155.19 o 
  18   3  13      191.71      240.39    130.65 o 
  19   3  13      290.05      493.51    148.28 o 
  20   3  13      155.47      215.88    157.74 o 
  21   3  13     8085.32     8022.13    361.06 o 
  22   3  13      954.79     1024.48    209.50 o 
  23   3  13       81.01      143.84    180.23 o 
  24   3  13    12828.68    12967.58    525.20 o 
  25   3  13      546.64      520.56    195.94 o 
  26   3  13        4.02       37.89    175.40 o 
  27   3  13      458.56      426.21    181.75 o 
  28   3  13     1149.20     1760.74    295.96 o 
  29   3  13     1158.81      942.34    329.87 o 
  30   3  13      221.06      168.09    203.99 o 
  31   3  13      506.76      243.60    248.50 o 
  32   3  13      276.73      473.43    274.96 o 
  33   3  13       40.16     -337.26    450.68 o 
  34   3  13      279.57      154.29    277.90 o 
  35   3  13      392.40      483.46    333.69 o 
  36   3  13      122.23      517.61    467.69 o 
   0   4  13    17593.72    17225.31    610.08 o 
   1   4  13      158.21      183.91    105.42 o 
   2   4  13     5085.71     5168.67    242.28 o 
   3   4  13    43057.09    40168.53    838.58 o 
   4   4  13     4894.38     4728.87    235.54 o 
   5   4  13     5232.64     4798.54    234.17 o 
   6   4  13       73.55      362.34    112.78 o 
   7   4  13      458.23      595.19    125.71 o 
   8   4  13      154.30      200.12    118.15 o 
   9   4  13     4387.56     4367.87    229.71 o 
  10   4  13     7501.36     8067.59    292.38 o 
  11   4  13    21610.92    20855.22    577.65 o 
  12   4  13    18692.25    18934.64    549.05 o 
  13   4  13      210.84      236.47    134.27 o 
  14   4  13     2762.31     3492.52    307.30 o 
  15   4  13     3275.22     3264.03    264.23 o 
  16   4  13      508.93      591.45    164.59 o 
  17   4  13    13342.43    12690.63    474.59 o 
  18   4  13      611.86      754.35    186.35 o 
  19   4  13     5212.37     4736.68    327.15 o 
  20   4  13       79.79     -147.82    147.82 o 
  21   4  13     2761.55     2726.05    275.67 o 
  22   4  13     1602.98     1809.37    239.57 o 
  23   4  13     1254.13     1607.22    238.05 o 
  24   4  13     1134.28      733.86    239.47 o 
  25   4  13     1344.00     1183.50    274.52 o 
  26   4  13     5955.52     5635.68    601.52 o 
  27   4  13      182.60      342.19    258.33 o 
  28   4  13        0.30       17.81    236.43 o 
  29   4  13     1419.16     1409.96    455.48 o 
  30   4  13      960.65     1355.09    557.24 o 
  31   4  13      607.22      583.71    395.02 o 
  32   4  13      191.92       49.02    607.94 o 
  33   4  13      299.48      223.34    326.04 o 
  34   4  13      923.66      477.74    327.55 o 
   1   5  13     1283.52     1427.58    185.02 o 
   2   5  13     6333.76     6587.06    297.68 o 
   3   5  13     4597.40     4652.19    258.93 o 
   4   5  13     2797.33     2964.86    216.52 o 
   5   5  13      594.86      713.58    140.82 o 
   6   5  13     9987.96     9910.38    355.35 o 
   7   5  13     8027.19     7468.62    311.43 o 
   8   5  13    11929.13    12107.17    459.27 o 
   9   5  13     4307.28     4887.27    324.61 o 
  10   5  13     1355.88     1236.09    223.53 o 
  11   5  13     1775.28     1470.53    242.06 o 
  12   5  13     1317.81     1332.34    241.22 o 
  13   5  13     1322.80     1227.35    202.68 o 
  14   5  13    10199.04     9670.87    423.55 o 
  15   5  13      337.93       99.12    152.14 o 
  16   5  13      429.81      601.64    179.27 o 
  17   5  13     3194.25     3565.69    317.33 o 
  18   5  13      542.03      632.94    187.15 o 
  19   5  13      540.28      549.09    200.20 o 
  20   5  13       88.43       -1.14    174.89 o 
  21   5  13      119.54     -156.82    162.88 o 
  22   5  13      901.94      727.62    209.67 o 
  23   5  13       66.25      211.70    193.84 o 
  24   5  13     1661.19     1773.23    264.32 o 
  25   5  13     4842.80     4358.80    467.06 o 
  26   5  13      192.45     -240.07    240.07 o 
  27   5  13        2.15       93.81    245.35 o 
  28   5  13     2790.90     2509.67    517.81 o 
  29   5  13     1056.39      934.95    331.21 o 
  30   5  13     1518.28     1348.51    436.86 o 
  31   5  13     2406.65     2716.41    838.77 o 
  32   5  13      157.88      307.91    389.89 o 
   0   6  13       13.23      -25.83    181.94 o 
   1   6  13       12.84      189.47    134.18 o 
   2   6  13     2408.63     2581.41    224.95 o 
   3   6  13    10600.84    10565.94    402.35 o 
   4   6  13     1680.85     1610.20    195.43 o 
   5   6  13     5845.87     5832.79    307.25 o 
   6   6  13    19705.92    17688.64    575.37 o 
   7   6  13      213.57      535.36    175.02 o 
   8   6  13     5089.86     5211.59    448.90 o 
   9   6  13       88.88      273.85    193.96 o 
  10   6  13     4724.53     4979.04    400.65 o 
  11   6  13     9396.63     9141.58    519.10 o 
  12   6  13      736.95     1024.10    241.93 o 
  13   6  13       51.65      125.77    186.99 o 
  14   6  13      896.48      865.06    338.45 o 
  15   6  13        3.89       74.12    189.42 o 
  16   6  13      732.25      621.44    229.82 o 
  17   6  13     1014.22      986.72    337.77 o 
  18   6  13        9.01      159.64    202.01 o 
  19   6  13     4117.47     4310.87    409.72 o 
  20   6  13     3597.96     3588.90    388.14 o 
  21   6  13      322.43      238.65    244.82 o 
  22   6  13      354.55      152.58    218.63 o 
  23   6  13      245.38        1.14    267.57 o 
  24   6  13      525.40      696.52    310.14 o 
  25   6  13     1893.16     1346.64    341.94 o 
  26   6  13      414.63      313.90    426.45 o 
  27   6  13        5.35      -93.87    335.89 o 
  28   6  13      825.52     1209.60    401.27 o 
  29   6  13        0.05     -167.59    332.66 o 
  30   6  13      840.64      891.73    531.92 o 
   1   7  13      622.80      889.24    173.74 o 
   2   7  13        1.81      -86.09    133.00 o 
   3   7  13      590.94      714.03    164.82 o 
   4   7  13     2507.92     2743.05    321.38 o 
   5   7  13     1114.65     1142.10    188.73 o 
   6   7  13     2239.07     2589.00    324.42 o 
   7   7  13     5366.69     5085.88    414.06 o 
   8   7  13     6588.02     7106.64    484.92 o 
   9   7  13      237.82      346.41    215.24 o 
  10   7  13       65.64      177.57    213.78 o 
  11   7  13       71.70      442.69    216.30 o 
  12   7  13       24.97       92.94    186.96 o 
  13   7  13      822.10     1015.65    255.11 o 
  14   7  13     4691.58     4232.85    452.98 o 
  15   7  13     4344.17     4275.71    591.66 o 
  16   7  13     2749.44     3174.72    434.05 o 
  17   7  13     2404.54     2871.59    573.38 o 
  18   7  13     1458.28     1751.65    324.48 o 
  19   7  13       21.18     -226.05    226.05 o 
  20   7  13       41.92      -69.52    229.01 o 
  21   7  13     1392.84      611.76    316.32 o 
  22   7  13     2111.51     1915.55    394.18 o 
  23   7  13      302.86      -53.86    253.88 o 
  24   7  13        1.59     -344.83    344.83 o 
  25   7  13     1457.72     1906.21    447.96 o 
  26   7  13      239.23       93.19    285.13 o 
   0   8  13      130.53      -32.17    245.55 o 
   1   8  13       26.28        5.18    167.06 o 
   2   8  13       20.32      203.65    166.31 o 
   3   8  13     3327.19     3299.39    294.28 o 
   4   8  13        9.55      -65.03    173.66 o 
   5   8  13      110.53      -36.49    184.21 o 
   6   8  13      107.84      167.87    227.45 o 
   7   8  13      390.59      373.83    233.90 o 
   8   8  13      746.85     1016.38    282.97 o 
   9   8  13       28.62       91.70    249.06 o 
  10   8  13      800.99      542.18    253.69 o 
  11   8  13     2876.75     3027.77    392.19 o 
  12   8  13     2123.59     2242.55    331.31 o 
  13   8  13      527.92      329.91    283.03 o 
  14   8  13       24.95     -169.87    193.42 o 
  15   8  13      193.68      200.20    399.89 o 
  16   8  13      237.70      549.72    305.55 o 
  17   8  13      910.59     1171.50    301.23 o 
  18   8  13        2.13      114.48    241.46 o 
  19   8  13       66.73     -357.83    357.83 o 
  20   8  13      279.63       96.52    318.97 o 
  21   8  13     1759.39     1906.71    473.96 o 
  22   8  13       16.53      115.00    283.95 o 
   1   9  13      671.64      526.28    209.69 o 
   2   9  13     1038.53     1021.03    233.88 o 
   3   9  13      876.74      575.72    227.01 o 
   4   9  13      209.55      541.64    233.92 o 
   5   9  13        4.49     -178.89    178.89 o 
   6   9  13      706.96      812.49    237.82 o 
   7   9  13      421.57      556.17    232.45 o 
   8   9  13     1076.00     1273.58    300.26 o 
   9   9  13      190.81      772.85    282.55 o 
  10   9  13      799.17     1218.34    293.32 o 
  11   9  13       13.50      -56.82    276.55 o 
  12   9  13     1179.22     1338.10    381.01 o 
  13   9  13      135.95      -38.43    239.75 o 
  14   9  13      343.27       48.75    223.98 o 
  15   9  13      353.28       73.07    221.43 o 
   0   0  14      116.65      102.87    201.09 o 
   1   0  14    62604.49    65276.02   1589.45 o 
   2   0  14   116500.87   127528.70   2907.49 o 
   3   0  14    42211.23    44422.30   1549.01 o 
   4   0  14     1900.26     1819.24    198.28 o 
   5   0  14     4688.02     3986.58    287.62 o 
   6   0  14    38263.61    34139.13   1032.63 o 
   7   0  14     7848.66     8795.38    357.92 o 
   8   0  14     2340.38     2502.17    179.75 o 
   9   0  14    37181.34    37136.11    857.99 o 
  10   0  14    56172.48    60925.48   1304.60 o 
  11   0  14    74711.56    74808.39   1567.14 o 
  12   0  14    31083.26    29035.79    822.64 o 
  13   0  14     1958.40     2110.58    255.26 o 
  14   0  14     5250.11     5576.42    300.78 o 
  15   0  14    27617.96    28575.70    961.63 o 
  16   0  14    17569.95    16889.65    751.40 o 
  17   0  14    15614.15    15517.59   1087.65 o 
  18   0  14     5656.53     4752.16    372.55 o 
  19   0  14    17717.90    17095.65    645.20 o 
  20   0  14    39030.07    40403.51   1163.26 o 
  21   0  14    10420.19    10359.22    534.19 o 
  22   0  14     3155.52     3452.60    356.66 o 
  23   0  14    10599.35    10828.30    572.42 o 
  24   0  14      243.57      137.30    224.47 o 
  25   0  14     5105.41     5273.92    447.66 o 
  26   0  14     9435.70     8655.89    554.74 o 
  27   0  14      816.57     1143.24    278.45 o 
  28   0  14     1585.67     2038.33    362.54 o 
  29   0  14     1944.26     1829.24    345.19 o 
  30   0  14      234.22      245.55    254.72 o 
  31   0  14     2194.41     2418.24    364.04 o 
  32   0  14     8085.29     8121.71    719.08 o 
  33   0  14     3259.86     3849.29    592.40 o 
  34   0  14    10291.42    10196.87    901.01 o 
  35   0  14      499.96     1431.80    806.57 o 
  36   0  14      313.61      300.17    383.79 o 
  37   0  14     4386.24     4599.23    675.36 o 
   1   1  14     6845.96     6497.79    305.32 o 
   2   1  14    33864.32    32767.88    630.08 o 
   3   1  14     3705.62     3846.60    182.31 o 
   4   1  14     1277.88     1104.75    123.34 o 
   5   1  14     7589.43     7543.76    217.61 o 
   6   1  14    12423.89    11917.13    346.10 o 
   7   1  14      520.60      598.04     88.90 o 
   8   1  14      214.13      164.52     78.21 o 
   9   1  14     5360.53     5405.78    184.68 o 
  10   1  14    12743.17    12884.40    289.69 o 
  11   1  14      320.25      181.06     71.99 o 
  12   1  14    12457.82    11614.72    264.13 o 
  13   1  14     1847.17     1969.57    158.67 o 
  14   1  14     8678.78     8436.25    285.05 o 
  15   1  14     3073.13     3401.87    294.25 o 
  16   1  14    30244.60    29291.60    692.52 o 
  17   1  14      165.19       35.51    115.55 o 
  18   1  14     5163.33     5051.63    284.62 o 
  19   1  14     7811.88     7941.38    352.59 o 
  20   1  14    14809.93    14548.33    466.02 o 
  21   1  14      743.13      876.98    180.41 o 
  22   1  14      403.66      330.09    169.58 o 
  23   1  14     3077.63     3571.68    301.07 o 
  24   1  14     4898.68     5373.07    310.41 o 
  25   1  14       56.58      148.51    153.62 o 
  26   1  14      888.78      905.74    189.56 o 
  27   1  14      606.51      499.92    175.81 o 
  28   1  14       12.10     -103.71    159.06 o 
  29   1  14        2.88      153.18    166.98 o 
  30   1  14     1739.71     2074.03    246.59 o 
  31   1  14      590.62      934.44    204.86 o 
  32   1  14      341.42      673.12    216.17 o 
  33   1  14      983.89     1050.09    315.87 o 
  34   1  14      755.34      966.58    359.97 o 
  35   1  14      388.41      316.71    247.03 o 
  36   1  14      169.52      263.22    248.69 o 
  37   1  14      604.14     1038.11    427.53 o 
   0   2  14    74898.66    76476.16   1820.94 o 
   1   2  14    16868.66    16718.50    386.45 o 
   2   2  14    22875.38    23718.43    492.99 o 
   3   2  14     2943.15     3477.84    147.00 o 
   4   2  14    19463.46    19681.68    389.61 o 
   5   2  14      192.95       46.91     72.52 o 
   6   2  14       25.08       99.17     74.61 o 
   7   2  14     3686.11     3814.97    139.20 o 
   8   2  14     3730.59     3712.98    143.26 o 
   9   2  14     7281.79     7052.91    204.73 o 
  10   2  14      114.62      161.63     70.81 o 
  11   2  14     4779.15     4639.26    187.97 o 
  12   2  14     4641.15     4593.91    183.29 o 
  13   2  14     3043.75     3206.71    175.79 o 
  14   2  14     3925.25     3734.75    221.16 o 
  15   2  14    17860.87    17748.39    523.78 o 
  16   2  14    15904.23    15087.56    430.85 o 
  17   2  14       81.38      -23.42    121.23 o 
  18   2  14        4.71       97.66    116.48 o 
  19   2  14      112.24      -29.60    114.84 o 
  20   2  14     6029.59     6026.35    320.24 o 
  21   2  14     2187.58     1968.88    224.43 o 
  22   2  14    10989.98    10893.19    429.79 o 
  23   2  14     3382.78     3667.48    327.68 o 
  24   2  14     1489.30     1688.20    220.88 o 
  25   2  14       28.76      174.81    167.21 o 
  26   2  14      150.45      -79.94    156.40 o 
  27   2  14      364.94      430.94    172.32 o 
  28   2  14     1254.21     1185.91    199.96 o 
  29   2  14     2464.01     2408.96    251.63 o 
  30   2  14       76.55      327.08    309.11 o 
  31   2  14       15.57      341.38    188.23 o 
  32   2  14      708.36      331.45    231.74 o 
  33   2  14      315.68      244.54    226.86 o 
  34   2  14      335.84       17.47    230.95 o 
  35   2  14       57.21      -65.74    245.67 o 
  36   2  14      968.75      923.76    332.94 o 
   1   3  14     9067.08     8766.53    286.39 o 
   2   3  14    47263.19    46391.15    824.95 o 
   3   3  14     9778.92     9315.83    269.12 o 
   4   3  14     2250.55     2604.67    140.62 o 
   5   3  14    11936.89    11375.14    284.25 o 
   6   3  14     3924.33     3920.54    259.69 o 
   7   3  14    18990.52    19019.87    402.24 o 
   8   3  14     6078.11     5816.47    211.62 o 
   9   3  14    19316.70    19185.67    407.77 o 
  10   3  14     9890.91     9847.61    248.99 o 
  11   3  14     1161.78     1415.30    124.31 o 
  12   3  14     3338.77     3800.52    181.47 o 
  13   3  14     2079.25     2128.66    160.06 o 
  14   3  14     1808.19     1974.72    181.10 o 
  15   3  14     5332.33     5454.57    290.87 o 
  16   3  14    25338.64    23751.12    583.91 o 
  17   3  14     5574.71     5588.39    288.37 o 
  18   3  14     2870.87     2900.19    244.81 o 
  19   3  14     6628.47     6489.86    359.24 o 
  20   3  14     4108.19     4020.35    274.89 o 
  21   3  14      667.38      658.00    170.46 o 
  22   3  14     2951.96     3124.20    286.35 o 
  23   3  14       11.83      221.97    192.85 o 
  24   3  14    10206.26    10232.03    537.62 o 
  25   3  14      172.71      -23.38    196.89 o 
  26   3  14      191.40      305.77    217.74 o 
  27   3  14      615.02      531.92    235.27 o 
  28   3  14      699.95      621.24    257.91 o 
  29   3  14     1338.33     1187.16    329.11 o 
  30   3  14     4758.13     4485.26    435.77 o 
  31   3  14      362.45      618.38    300.69 o 
  32   3  14       66.37      256.21    306.56 o 
  33   3  14       19.34       16.95    246.26 o 
  34   3  14       23.58      131.96    255.98 o 
  35   3  14       58.81      -24.10    256.41 o 
   0   4  14     8273.22     9482.33    500.24 o 
   1   4  14        3.60     -100.87    100.87 o 
   2   4  14    14462.68    14023.69    384.36 o 
   3   4  14     6695.76     6871.21    295.53 o 
   4   4  14      619.67      754.61    166.17 o 
   5   4  14     2352.41     2548.04    188.50 o 
   6   4  14    13891.45    13358.12    346.21 o 
   7   4  14       25.61      168.37     93.86 o 
   8   4  14      172.04      133.80     96.91 o 
   9   4  14       16.57      -27.14     85.93 o 
  10   4  14      200.98      157.96    111.95 o 
  11   4  14     2845.82     2925.17    196.63 o 
  12   4  14     9903.71    10188.11    419.06 o 
  13   4  14      177.70      306.96    125.43 o 
  14   4  14       47.36      127.20    131.83 o 
  15   4  14     3241.99     3328.60    268.13 o 
  16   4  14     3091.45     3076.86    263.92 o 
  17   4  14     2004.13     2607.48    251.77 o 
  18   4  14        3.77       79.79    154.76 o 
  19   4  14     4644.66     4296.46    317.23 o 
  20   4  14     3678.80     4226.08    316.95 o 
  21   4  14       25.75      -69.11    163.88 o 
  22   4  14     2585.96     2657.07    279.46 o 
  23   4  14      663.40      657.50    227.07 o 
  24   4  14     3456.78     3234.61    355.02 o 
  25   4  14     1470.63     1247.29    311.15 o 
  26   4  14      367.26      258.44    220.70 o 
  27   4  14     1527.58     1631.60    345.52 o 
  28   4  14       35.74     -210.77    210.77 o 
  29   4  14      255.34      457.51    265.01 o 
  30   4  14      274.18      508.63    277.97 o 
  31   4  14       22.90     -154.59    331.19 o 
  32   4  14      123.11     -296.97    296.97 o 
  33   4  14      180.06     -155.70    661.18 o 
  34   4  14      458.21     1250.97    393.48 o 
   1   5  14       38.80      -48.30    125.35 o 
   2   5  14      267.71      400.70    133.86 o 
   3   5  14     1839.29     2058.67    193.91 o 
   4   5  14    13260.78    12792.60    404.49 o 
   5   5  14      729.09      713.87    147.79 o 
   6   5  14      437.34      581.36    147.02 o 
   7   5  14     4338.06     4849.64    266.27 o 
   8   5  14      194.27      238.02    128.54 o 
   9   5  14     3900.52     3994.71    273.06 o 
  10   5  14    16748.15    16386.08    504.67 o 
  11   5  14     1824.17     1926.69    239.06 o 
  12   5  14       81.42       61.72    170.22 o 
  13   5  14       29.68     -213.94    213.94 o 
  14   5  14      108.52      150.85    150.04 o 
  15   5  14     1719.76     1688.88    228.27 o 
  16   5  14      484.83      536.40    183.13 o 
  17   5  14       91.73      138.91    164.95 o 
  18   5  14     4939.40     5285.12    394.64 o 
  19   5  14        5.35     -172.76    172.76 o 
  20   5  14        3.88     -153.10    153.10 o 
  21   5  14      146.19      134.97    182.46 o 
  22   5  14      251.58      213.42    184.18 o 
  23   5  14      580.47      665.78    215.49 o 
  24   5  14      564.86      578.63    226.91 o 
  25   5  14       65.57      495.35    266.03 o 
  26   5  14     1025.55     1265.47    333.54 o 
  27   5  14      415.17       82.52    277.81 o 
  28   5  14      272.88       71.11    296.37 o 
  29   5  14      370.54      160.36    281.47 o 
  30   5  14       14.83      518.41    294.26 o 
  31   5  14      143.71      354.76    357.96 o 
  32   5  14     1212.56     1141.09    454.37 o 
   0   6  14        7.52        1.51    186.71 o 
   1   6  14        1.54       54.95    139.08 o 
   2   6  14     2066.35     1888.69    204.26 o 
   3   6  14      378.25      446.23    150.54 o 
   4   6  14      989.92      842.96    172.57 o 
   5   6  14      236.26       41.25    145.01 o 
   6   6  14       21.85      126.25    145.96 o 
   7   6  14       19.64     -137.51    150.88 o 
   8   6  14      138.87      249.16    156.42 o 
   9   6  14      220.55      401.22    204.99 o 
  10   6  14       10.94     -165.86    185.75 o 
  11   6  14      291.15      507.61    212.40 o 
  12   6  14      352.32      171.99    202.76 o 
  13   6  14      165.05      140.71    227.54 o 
  14   6  14       63.90     -172.45    172.45 o 
  15   6  14      193.17      -42.18    198.67 o 
  16   6  14      246.04      -14.68    202.24 o 
  17   6  14       47.29      105.77    197.72 o 
  18   6  14       13.42       30.64    209.95 o 
  19   6  14       71.15      196.72    217.31 o 
  20   6  14     1458.36     1085.74    261.12 o 
  21   6  14       21.94      249.49    237.21 o 
  22   6  14        0.39      197.85    298.70 o 
  23   6  14        6.45      276.84    239.92 o 
  24   6  14      383.29      688.34    302.82 o 
  25   6  14       20.64      -73.63    276.88 o 
  26   6  14      439.91      451.49    393.58 o 
  27   6  14        0.60     -379.26    574.82 o 
  28   6  14        5.57      -25.83    298.41 o 
  29   6  14        2.42     -376.00    376.00 o 
   1   7  14     1597.61     1343.30    200.27 o 
   2   7  14      122.88       94.71    143.71 o 
   3   7  14       12.94      -13.89    138.34 o 
   4   7  14      703.81     1074.11    188.15 o 
   5   7  14      106.67      104.40    147.61 o 
   6   7  14     1259.49      837.74    221.67 o 
   7   7  14     1369.26     1414.11    243.91 o 
   8   7  14      726.01      571.39    211.12 o 
   9   7  14      844.64     1240.11    276.18 o 
  10   7  14      469.03      409.20    226.26 o 
  11   7  14       38.32     -174.22    196.06 o 
  12   7  14       25.20      -41.48    193.12 o 
  13   7  14       57.97      372.44    250.45 o 
  14   7  14      119.04      224.72    321.26 o 
  15   7  14     1177.53      986.58    317.33 o 
  16   7  14      626.85      775.82    328.18 o 
  17   7  14      171.64      111.09    240.63 o 
  18   7  14       53.46     -137.82    221.98 o 
  19   7  14      101.72      177.29    242.04 o 
  20   7  14      181.25     -157.37    282.55 o 
  21   7  14      793.80      841.56    284.84 o 
  22   7  14      316.43      697.43    312.70 o 
  23   7  14       63.66      198.73    297.15 o 
  24   7  14       72.81      204.85    378.97 o 
  25   7  14       44.41       46.68    330.73 o 
  26   7  14       11.92      118.26    448.82 o 
   0   8  14     7772.80     7586.13    574.97 o 
   1   8  14        1.91     -112.42    155.83 o 
   2   8  14      768.54      951.40    211.74 o 
   3   8  14      273.31      190.69    179.30 o 
   4   8  14      425.39      327.80    200.44 o 
   5   8  14       98.36      363.72    205.40 o 
   6   8  14     4593.11     4995.30    394.72 o 
   7   8  14       10.70      268.13    205.08 o 
   8   8  14      843.40      720.14    228.33 o 
   9   8  14       35.88      104.90    205.07 o 
  10   8  14      155.74       38.93    237.03 o 
  11   8  14      280.33      699.60    260.60 o 
  12   8  14      566.52      661.74    253.53 o 
  13   8  14      225.28      421.45    230.94 o 
  14   8  14     2354.94     2713.66    371.90 o 
  15   8  14      436.72      175.75    411.24 o 
  16   8  14      733.30      964.30    292.50 o 
  17   8  14       20.28       87.85    375.00 o 
  18   8  14        2.85      112.05    258.72 o 
  19   8  14       18.70     -220.01    377.92 o 
  20   8  14     1380.28     1535.24    371.68 o 
  21   8  14        2.53      385.04    300.80 o 
   1   9  14      165.89      587.78    211.32 o 
   2   9  14      123.92      331.10    202.40 o 
   3   9  14      172.07      492.38    219.54 o 
   4   9  14       17.26      -17.49    198.94 o 
   5   9  14      261.88       28.67    201.92 o 
   6   9  14       40.02      278.56    212.02 o 
   7   9  14      483.53      916.86    259.60 o 
   8   9  14      104.22      139.65    240.92 o 
   9   9  14        0.22     -195.47    195.47 o 
  10   9  14      344.70      535.03    244.53 o 
  11   9  14        5.38      263.76    245.04 o 
  12   9  14       36.50      304.85    354.20 o 
  13   9  14       31.30       41.41    237.97 o 
  14   9  14       95.82      259.60    238.60 o 
  15   9  14      292.19     1256.87    740.26 o 
   1   1  15     6267.11     6167.03    234.58 o 
   2   1  15    17399.31    17595.67    411.02 o 
   3   1  15      585.96      612.25    112.81 o 
   4   1  15     7434.72     6804.81    250.76 o 
   5   1  15       38.87      184.05     97.49 o 
   6   1  15    19572.55    20064.53    409.08 o 
   7   1  15    18914.05    19156.67    397.58 o 
   8   1  15      220.04      183.58     77.15 o 
   9   1  15     1496.80     1469.02    115.10 o 
  10   1  15     2830.96     2859.36    133.03 o 
  11   1  15     2914.71     2785.36    128.40 o 
  12   1  15     7559.05     7539.25    204.99 o 
  13   1  15    21932.55    20654.64    430.87 o 
  14   1  15     2731.39     2767.60    214.66 o 
  15   1  15     4563.17     4845.29    234.09 o 
  16   1  15     3233.77     3269.26    204.51 o 
  17   1  15      418.56      306.07    140.37 o 
  18   1  15     2150.85     2244.70    215.62 o 
  19   1  15     2297.84     2192.80    222.26 o 
  20   1  15     5229.18     4963.01    300.71 o 
  21   1  15     2010.21     2489.77    237.59 o 
  22   1  15       53.39        9.70    189.25 o 
  23   1  15     1382.02     1183.81    195.54 o 
  24   1  15      450.16      450.36    170.21 o 
  25   1  15     2527.74     2823.62    255.23 o 
  26   1  15      452.90      758.49    181.38 o 
  27   1  15      787.04      943.87    215.20 o 
  28   1  15      668.61      926.66    192.43 o 
  29   1  15        0.85       62.16    165.75 o 
  30   1  15      114.83      479.23    176.48 o 
  31   1  15      258.48      240.14    187.21 o 
  32   1  15       19.72      224.19    192.49 o 
  33   1  15      281.73      456.78    355.91 o 
  34   1  15      261.81      768.26    260.42 o 
  35   1  15      563.93      789.90    277.72 o 
  36   1  15       48.23       21.65    241.26 o 
  37   1  15       11.64      167.57    265.73 o 
   0   2  15    23149.50    20302.24    634.23 o 
   1   2  15    24088.76    24662.70    548.13 o 
   2   2  15    13985.30    13394.84    342.64 o 
   3   2  15     1702.80     1660.19    113.43 o 
   4   2  15      319.67      373.34     81.88 o 
   5   2  15     1955.11     2136.62    130.28 o 
   6   2  15    32504.26    30259.26    505.86 o 
   7   2  15     2729.64     2755.70    126.54 o 
   8   2  15    57733.50    55681.58    852.30 o 
   9   2  15     1463.15     1555.46    115.97 o 
  10   2  15        1.12       29.35     81.84 o 
  11   2  15    15107.23    15186.75    336.71 o 
  12   2  15     4976.08     5172.37    233.71 o 
  13   2  15     1666.56     1921.56    195.07 o 
  14   2  15    50099.19    47792.97   1098.44 o 
  15   2  15     1858.92     2351.88    193.67 o 
  16   2  15     9520.40     8709.33    419.21 o 
  17   2  15      103.39      115.28    121.93 o 
  18   2  15      585.26      514.98    150.76 o 
  19   2  15      305.71      175.66    162.47 o 
  20   2  15     9455.27     8916.50    383.16 o 
  21   2  15      112.03     -133.04    145.61 o 
  22   2  15    15615.46    15565.27    511.65 o 
  23   2  15     1838.80     2289.53    246.96 o 
  24   2  15        3.18       -2.68    160.82 o 
  25   2  15      394.41      334.73    220.15 o 
  26   2  15        1.57      202.61    165.62 o 
  27   2  15      182.17       40.01    150.53 o 
  28   2  15     6444.28     6587.06    365.80 o 
  29   2  15      232.11      286.55    175.03 o 
  30   2  15      745.54      858.81    205.21 o 
  31   2  15      238.37      591.49    232.82 o 
  32   2  15        3.50      426.79    235.35 o 
  33   2  15      288.03      254.46    255.77 o 
  34   2  15      176.47      384.34    355.54 o 
  35   2  15      116.34     -118.31    279.56 o 
  36   2  15     1551.46     1659.81    438.03 o 
   1   3  15      164.28      375.04    111.04 o 
   2   3  15     2667.70     3085.32    167.70 o 
   3   3  15     4364.16     4007.23    168.07 o 
   4   3  15      450.27      552.42     93.59 o 
   5   3  15      850.02     1048.09    113.50 o 
   6   3  15      281.26      200.94     78.56 o 
   7   3  15     2270.60     2086.31    156.64 o 
   8   3  15      138.85      219.06     87.19 o 
   9   3  15        7.50      -85.49     85.49 o 
  10   3  15     4885.70     5023.88    202.97 o 
  11   3  15      355.10      327.23    107.44 o 
  12   3  15     1999.11     1989.21    209.89 o 
  13   3  15      546.78      391.50    143.70 o 
  14   3  15     6116.37     5504.12    307.36 o 
  15   3  15     2211.12     2243.55    238.78 o 
  16   3  15       90.04      326.87    151.74 o 
  17   3  15     1400.23     1617.16    218.80 o 
  18   3  15     2454.68     2780.39    261.02 o 
  19   3  15     8023.97     8416.59    430.05 o 
  20   3  15    12180.50    11189.49    470.98 o 
  21   3  15     2028.56     1660.66    303.33 o 
  22   3  15      826.91     1147.74    323.79 o 
  23   3  15     2422.69     2281.06    310.25 o 
  24   3  15     2239.54     2463.80    316.09 o 
  25   3  15      202.86       -4.13    290.68 o 
  26   3  15      112.92      -35.57    218.86 o 
  27   3  15      139.76      368.39    222.53 o 
  28   3  15     4535.70     4539.16    429.58 o 
  29   3  15      173.51        5.24    210.84 o 
  30   3  15        2.17      274.03    238.51 o 
  31   3  15        0.82      -39.01    218.57 o 
  32   3  15        2.28     -287.66    440.87 o 
  33   3  15      129.30      121.48    284.28 o 
  34   3  15      829.99      556.33    349.63 o 
  35   3  15       46.89        1.68    306.09 o 
   0   4  15    10387.81    10873.33    484.02 o 
   1   4  15     1865.17     2081.51    178.42 o 
   2   4  15      661.24      734.78    136.32 o 
   3   4  15     8197.35     7938.70    341.19 o 
   4   4  15      641.72      901.49    155.27 o 
   5   4  15    16675.71    16119.73    424.40 o 
   6   4  15     4556.01     4722.90    244.53 o 
   7   4  15     2717.70     2979.96    188.90 o 
   8   4  15     2601.02     2692.27    177.17 o 
   9   4  15     9529.94     9392.52    315.53 o 
  10   4  15     4937.87     5423.06    252.38 o 
  11   4  15     2158.69     2116.49    179.15 o 
  12   4  15      676.64      734.13    135.86 o 
  13   4  15      448.56      424.76    156.04 o 
  14   4  15     4021.53     4722.39    334.15 o 
  15   4  15      434.91      559.37    164.12 o 
  16   4  15      352.10      373.21    163.13 o 
  17   4  15    17326.14    17496.26    570.42 o 
  18   4  15       79.41        4.15    150.93 o 
  19   4  15      654.07      693.79    193.41 o 
  20   4  15     1043.75     1114.44    213.90 o 
  21   4  15     4004.36     4334.88    328.90 o 
  22   4  15     2423.83     1987.65    319.98 o 
  23   4  15      138.40     -152.30    199.41 o 
  24   4  15     2957.25     3599.43    359.33 o 
  25   4  15       33.92      275.25    218.88 o 
  26   4  15       71.14      129.49    238.49 o 
  27   4  15      163.02        4.58    238.34 o 
  28   4  15     1361.87     1406.10    437.19 o 
  29   4  15      762.91     1107.06    320.84 o 
  30   4  15      492.86      795.09    307.54 o 
  31   4  15     1741.32     2111.84    466.42 o 
  32   4  15     1039.69     1195.59    453.02 o 
  33   4  15       45.65      -38.02    291.48 o 
   1   5  15     1149.19     1029.02    164.43 o 
   2   5  15     4902.47     4715.03    268.35 o 
   3   5  15     4207.63     4320.40    260.30 o 
   4   5  15    39310.13    37081.51    835.13 o 
   5   5  15      648.84      809.92    158.07 o 
   6   5  15      207.87        5.32    121.69 o 
   7   5  15      966.72     1440.27    179.64 o 
   8   5  15       18.33      126.04    142.26 o 
   9   5  15     1270.75     1088.48    186.65 o 
  10   5  15    22246.48    22039.81    604.42 o 
  11   5  15      801.26      900.45    205.35 o 
  12   5  15     4525.19     4894.57    373.59 o 
  13   5  15     1496.26     1280.24    250.71 o 
  14   5  15       81.13      267.72    200.06 o 
  15   5  15      561.12      738.23    232.85 o 
  16   5  15       19.37      -25.93    190.64 o 
  17   5  15      684.67      870.99    247.25 o 
  18   5  15     5247.05     5384.59    431.89 o 
  19   5  15      668.06      680.30    232.02 o 
  20   5  15        9.63      -36.39    169.97 o 
  21   5  15      248.50      -19.99    170.60 o 
  22   5  15       90.71     -110.17    198.21 o 
  23   5  15      140.48      344.78    303.85 o 
  24   5  15     2231.71     2373.69    336.71 o 
  25   5  15     2194.96     2481.46    504.45 o 
  26   5  15     3307.05     3760.46    450.47 o 
  27   5  15       42.84     -211.90    211.90 o 
  28   5  15      210.42      170.59    276.37 o 
  29   5  15      405.23      359.34    292.06 o 
  30   5  15        9.79       42.63    288.27 o 
  31   5  15       23.35      -96.77    346.58 o 
   0   6  15    14242.87    14173.37    745.22 o 
   1   6  15     7886.49     8729.60    387.18 o 
   2   6  15     1539.50     1470.50    204.83 o 
   3   6  15     1810.49     1876.39    247.58 o 
   4   6  15       19.09      -14.11    150.92 o 
   5   6  15     1618.37     1503.55    206.33 o 
   6   6  15     2578.85     2677.95    233.41 o 
   7   6  15     1499.09     1359.98    215.61 o 
   8   6  15      673.13      720.34    183.44 o 
   9   6  15        4.12       71.31    158.28 o 
  10   6  15     8872.46     8332.86    444.53 o 
  11   6  15     1641.12     2205.53    326.41 o 
  12   6  15      828.43      676.82    198.12 o 
  13   6  15      185.26      164.75    200.64 o 
  14   6  15     3256.23     2782.75    343.92 o 
  15   6  15     2132.80     2405.66    334.74 o 
  16   6  15     1112.77     1139.05    268.34 o 
  17   6  15       22.76      -19.08    200.15 o 
  18   6  15     1706.50     2171.46    314.00 o 
  19   6  15      200.42      135.71    223.60 o 
  20   6  15      431.14      633.34    262.35 o 
  21   6  15     1034.52      921.38    285.74 o 
  22   6  15      877.25      559.91    270.77 o 
  23   6  15     2414.31     2142.46    341.09 o 
  24   6  15     3283.81     3001.72    439.02 o 
  25   6  15       36.21     -306.73    306.73 o 
  26   6  15       14.60      449.85    359.53 o 
  27   6  15       23.83     -308.11    360.94 o 
  28   6  15      320.56      246.30    340.31 o 
  29   6  15        1.40     -418.60    496.62 o 
   1   7  15     1236.21     1510.90    210.02 o 
   2   7  15      918.31      853.09    185.03 o 
   3   7  15      209.90      299.76    154.77 o 
   4   7  15     5937.01     5768.00    339.46 o 
   5   7  15       43.54      260.04    171.90 o 
   6   7  15      996.93     1153.12    224.24 o 
   7   7  15     2184.24     1919.77    264.16 o 
   8   7  15      142.93      160.90    179.82 o 
   9   7  15     1519.40     1460.39    257.34 o 
  10   7  15     5077.06     5466.12    414.41 o 
  11   7  15       21.69      227.29    200.09 o 
  12   7  15      799.21      314.28    260.78 o 
  13   7  15     2822.61     2595.92    389.93 o 
  14   7  15      453.69      548.62    247.84 o 
  15   7  15      317.77     -100.03    284.04 o 
  16   7  15       22.53     -281.37    294.26 o 
  17   7  15       96.62     -153.28    275.41 o 
  18   7  15     5074.12     4889.31    454.22 o 
  19   7  15        1.25     -275.85    275.85 o 
  20   7  15      901.83      792.86    283.75 o 
  21   7  15      875.59     1393.91    331.52 o 
  22   7  15        1.11     -334.70    398.82 o 
  23   7  15      583.46      957.37    366.46 o 
  24   7  15     1151.36     1540.31    507.38 o 
  25   7  15      811.44     1096.48    348.11 o 
   0   8  15      258.61      573.54    258.47 o 
   1   8  15     1919.39     1870.75    242.08 o 
   2   8  15       47.49     -163.44    163.44 o 
   3   8  15     1110.57      889.13    227.38 o 
   4   8  15      849.88      869.47    235.46 o 
   5   8  15       10.92     -183.36    183.36 o 
   6   8  15       47.49      286.74    218.22 o 
   7   8  15      431.21      640.72    229.00 o 
   8   8  15     1072.23     1443.84    269.84 o 
   9   8  15      636.22      571.88    249.60 o 
  10   8  15      426.51      641.24    234.20 o 
  11   8  15      738.26      570.64    261.77 o 
  12   8  15      603.35      598.35    285.44 o 
  13   8  15      251.27      396.39    268.44 o 
  14   8  15     2596.50     2434.09    358.19 o 
  15   8  15       47.78      -40.29    307.95 o 
  16   8  15      654.17      828.96    299.53 o 
  17   8  15      223.53      134.30    256.98 o 
  18   8  15        0.23      -44.06    236.68 o 
  19   8  15      181.16      175.26    312.82 o 
  20   8  15       65.66      269.64    289.53 o 
  21   8  15      489.51      790.77    333.38 o 
   1   9  15       74.65       42.12    194.41 o 
   2   9  15       47.70      169.01    204.79 o 
   3   9  15      315.71      340.26    225.11 o 
   4   9  15      433.91      350.21    275.59 o 
   5   9  15       22.61      417.48    211.83 o 
   6   9  15      157.84      191.38    215.09 o 
   7   9  15      148.64       61.75    206.73 o 
   8   9  15       20.10      134.76    226.10 o 
   9   9  15      279.42      351.77    226.05 o 
  10   9  15      660.98      850.95    260.58 o 
  11   9  15       14.28      216.17    261.22 o 
  12   9  15        0.39       -5.40    328.32 o 
  13   9  15      583.43      866.18    317.66 o 
  14   9  15      441.28      415.27    350.21 o 
   0   0  16     2343.67     2386.02    486.91 o 
   1   0  16    12679.01    13024.67    496.35 o 
   2   0  16       93.13      191.61    149.12 o 
   3   0  16     5512.34     5367.86    322.14 o 
   4   0  16     2581.15     2194.94    235.32 o 
   5   0  16    27644.19    25345.99    761.89 o 
   6   0  16     9920.11    10046.35    574.62 o 
   7   0  16     3500.03     4056.00    267.42 o 
   8   0  16     3791.98     3691.82    250.18 o 
   9   0  16    20324.20    19872.39    620.14 o 
  10   0  16    16273.00    17075.71    485.91 o 
  11   0  16     6419.72     6294.78    255.88 o 
  12   0  16      602.23      692.21    119.10 o 
  13   0  16    23638.95    23408.22    727.51 o 
  14   0  16     4690.68     4505.93    343.39 o 
  15   0  16      445.66      535.35    239.49 o 
  16   0  16     9891.02    10212.44    593.17 o 
  17   0  16     9389.27     8870.47    579.88 o 
  18   0  16      177.78       14.15    200.27 o 
  19   0  16     2829.80     3176.87    329.11 o 
  20   0  16     3616.27     3902.79    369.74 o 
  21   0  16      177.64      262.28    219.81 o 
  22   0  16     1278.69     1077.13    265.38 o 
  23   0  16     1975.52     2229.89    322.73 o 
  24   0  16       51.68       39.07    223.68 o 
  25   0  16      406.35      339.73    263.83 o 
  26   0  16     5255.29     4901.99    458.58 o 
  27   0  16    10309.87     9947.04    603.45 o 
  28   0  16     1428.52     1646.83    334.05 o 
  29   0  16       17.25      538.95    259.04 o 
  30   0  16     1991.29     2077.30    372.82 o 
  31   0  16     1940.55     2377.03    374.66 o 
  32   0  16     1267.98     1859.15    331.67 o 
  33   0  16      317.34      581.00    332.71 o 
  34   0  16       25.07      702.83    412.36 o 
  35   0  16      667.30      419.71    445.84 o 
  36   0  16      376.75     1183.07    769.95 o 
   1   1  16      980.50      719.57    121.98 o 
   2   1  16     1180.26     1191.16    137.76 o 
   3   1  16    10713.41    11283.32    394.82 o 
   4   1  16    42467.28    42697.36    927.89 o 
   5   1  16    69306.61    73738.68   1272.39 o 
   6   1  16    57002.13    57551.08   1114.50 o 
   7   1  16    21448.15    20151.38    421.84 o 
   8   1  16    19679.55    17308.48    396.76 o 
   9   1  16    28432.37    28070.35    554.12 o 
  10   1  16     6069.35     5745.29    223.88 o 
  11   1  16     4467.66     4425.47    179.85 o 
  12   1  16      561.65      489.94    139.18 o 
  13   1  16    23676.92    22988.34    643.59 o 
  14   1  16      683.63      668.30    124.66 o 
  15   1  16     4801.99     4856.30    238.84 o 
  16   1  16     6030.18     5729.68    285.27 o 
  17   1  16     3043.37     3451.79    252.81 o 
  18   1  16     4564.09     4620.06    287.58 o 
  19   1  16     9919.18     9672.17    393.48 o 
  20   1  16      996.39      987.56    186.48 o 
  21   1  16      731.78      723.93    184.22 o 
  22   1  16     4880.55     4483.30    312.18 o 
  23   1  16      555.97      620.00    235.00 o 
  24   1  16      994.27     1202.85    191.87 o 
  25   1  16     6167.82     6357.19    342.68 o 
  26   1  16     4288.79     4344.39    302.65 o 
  27   1  16     7221.49     7250.01    435.47 o 
  28   1  16     3418.59     3345.53    279.07 o 
  29   1  16     3129.68     3253.09    274.91 o 
  30   1  16     6076.67     6977.68    385.07 o 
  31   1  16      183.26      156.79    205.03 o 
  32   1  16        5.09       96.81    176.60 o 
  33   1  16     2064.81     2707.14    294.39 o 
  34   1  16      101.65      192.54    236.85 o 
  35   1  16      611.37      560.03    287.12 o 
  36   1  16       45.36      104.84    279.69 o 
   0   2  16    14069.05    14284.57    519.94 o 
   1   2  16    32578.34    32280.39    640.68 o 
   2   2  16       35.47      -72.93     86.64 o 
   3   2  16    16871.24    16995.51    405.30 o 
   4   2  16     6881.11     7260.37    220.99 o 
   5   2  16    33767.54    31477.59    575.58 o 
   6   2  16     4099.00     4643.02    182.88 o 
   7   2  16       34.29       68.68     69.87 o 
   8   2  16      943.76     1045.76    101.42 o 
   9   2  16    46791.90    44252.89    936.16 o 
  10   2  16     8355.30     7858.99    293.80 o 
  11   2  16     5179.31     5838.63    209.88 o 
  12   2  16    17951.09    16753.80    401.35 o 
  13   2  16    12788.29    12555.38    401.93 o 
  14   2  16     1182.84     1295.75    170.36 o 
  15   2  16    10979.78    10980.21    369.57 o 
  16   2  16      181.35      277.12    147.07 o 
  17   2  16    17071.29    16748.92    474.67 o 
  18   2  16      127.26      104.49    131.76 o 
  19   2  16     2709.98     2564.22    258.38 o 
  20   2  16      601.39      842.59    207.85 o 
  21   2  16     3897.88     4099.65    292.44 o 
  22   2  16      133.80      358.98    188.90 o 
  23   2  16     6997.94     8025.98    396.85 o 
  24   2  16      846.05      601.03    286.65 o 
  25   2  16       65.20      354.29    183.02 o 
  26   2  16     7240.41     7435.81    407.29 o 
  27   2  16      447.12      864.24    252.61 o 
  28   2  16      140.55      172.80    175.97 o 
  29   2  16     1486.62     1510.55    239.77 o 
  30   2  16      128.11      321.36    199.59 o 
  31   2  16     3100.54     3699.76    374.95 o 
  32   2  16      255.20      456.82    309.53 o 
  33   2  16      569.57      988.22    276.85 o 
  34   2  16      556.31      860.09    274.64 o 
  35   2  16      424.96      712.75    331.54 o 
  36   2  16       15.84      319.19    346.12 o 
   1   3  16     1476.46     1521.28    154.19 o 
   2   3  16     4143.54     3895.40    209.88 o 
   3   3  16       62.61       -4.89     71.95 o 
   4   3  16     3795.37     3502.24    165.05 o 
   5   3  16    11332.05    11524.04    317.37 o 
   6   3  16      756.65      879.44    108.59 o 
   7   3  16     7326.73     7583.02    343.99 o 
   8   3  16     8235.43     8752.66    289.39 o 
   9   3  16    10921.95    11241.15    303.48 o 
  10   3  16     4175.88     4149.51    211.36 o 
  11   3  16       41.63      -85.27     93.64 o 
  12   3  16     3448.13     3876.97    210.90 o 
  13   3  16     4233.91     3915.22    239.63 o 
  14   3  16     2385.56     2412.50    232.64 o 
  15   3  16     2311.51     2538.09    237.88 o 
  16   3  16     4695.53     4713.23    308.39 o 
  17   3  16     5179.87     5311.48    331.78 o 
  18   3  16      950.51      563.63    178.98 o 
  19   3  16      670.47     1025.30    206.67 o 
  20   3  16       28.19      233.75    192.56 o 
  21   3  16       49.34       35.25    181.02 o 
  22   3  16     6624.21     6230.61    440.76 o 
  23   3  16     3162.37     3314.15    351.59 o 
  24   3  16     1632.00     1710.14    284.62 o 
  25   3  16       43.25     -161.89    254.00 o 
  26   3  16      573.40      809.46    260.61 o 
  27   3  16        9.44     -169.29    190.74 o 
  28   3  16      715.48      308.52    367.78 o 
  29   3  16     1214.01     1062.84    269.78 o 
  30   3  16      289.30      582.04    268.84 o 
  31   3  16      354.60       75.11    278.40 o 
  32   3  16      236.20     -100.93    279.48 o 
  33   3  16       53.80      -73.52    290.16 o 
  34   3  16      354.97      774.00    401.11 o 
  35   3  16       75.69     -228.78    467.50 o 
   0   4  16      159.25       41.58    163.26 o 
   1   4  16        6.26      142.46    117.26 o 
   2   4  16     1448.77     1598.62    173.72 o 
   3   4  16     8610.92     8746.55    326.82 o 
   4   4  16     7933.05     8060.48    312.77 o 
   5   4  16     1181.07     1616.49    171.76 o 
   6   4  16       86.00      -62.59    116.21 o 
   7   4  16      119.47       58.22    121.42 o 
   8   4  16     3996.35     4430.70    271.52 o 
   9   4  16      731.92      918.23    168.82 o 
  10   4  16     4802.53     5088.39    287.12 o 
  11   4  16    13119.15    13238.66    388.17 o 
  12   4  16     3088.46     3519.85    312.18 o 
  13   4  16        8.31        9.20    136.09 o 
  14   4  16     2343.36     2225.51    230.14 o 
  15   4  16     1004.68     1124.81    215.31 o 
  16   4  16      911.24      969.38    188.45 o 
  17   4  16     1415.98     1572.75    217.97 o 
  18   4  16        3.53        8.07    143.39 o 
  19   4  16       70.73      326.01    173.08 o 
  20   4  16      433.52      649.91    195.74 o 
  21   4  16      391.55      284.55    179.08 o 
  22   4  16      542.48      285.95    207.48 o 
  23   4  16        6.92     -101.29    199.68 o 
  24   4  16      585.03      268.24    231.64 o 
  25   4  16     1547.75     1491.63    289.25 o 
  26   4  16      687.31     1314.78    267.33 o 
  27   4  16      196.19      517.64    282.84 o 
  28   4  16      236.74       98.07    249.00 o 
  29   4  16       21.30     -263.27    263.27 o 
  30   4  16      187.70        8.34    265.66 o 
  31   4  16      174.36      436.47    276.60 o 
  32   4  16      297.47      -32.49    369.92 o 
  33   4  16     1879.67     1359.14    570.28 o 
   1   5  16     9760.25     9554.19    469.94 o 
   2   5  16      725.61      912.30    160.51 o 
   3   5  16     3158.66     3508.20    240.31 o 
   4   5  16        1.17      122.61    126.15 o 
   5   5  16     6950.62     7036.45    316.45 o 
   6   5  16        4.24       57.71    138.31 o 
   7   5  16     4153.03     4076.03    256.54 o 
   8   5  16     3202.83     3507.56    270.39 o 
   9   5  16     6817.63     6653.68    347.72 o 
  10   5  16       67.45        6.43    150.81 o 
  11   5  16     3238.73     3265.51    265.09 o 
  12   5  16      693.65      706.00    228.23 o 
  13   5  16     7357.14     8123.76    533.99 o 
  14   5  16      645.00      862.14    240.00 o 
  15   5  16     4268.57     4358.72    457.69 o 
  16   5  16       36.33     -185.37    185.37 o 
  17   5  16      237.38      449.74    225.58 o 
  18   5  16      326.39       80.71    213.89 o 
  19   5  16     3613.07     4422.23    403.74 o 
  20   5  16       14.04      -56.75    210.33 o 
  21   5  16     3268.15     3100.03    370.47 o 
  22   5  16      230.19     -187.34    187.34 o 
  23   5  16     1180.15     1026.46    327.26 o 
  24   5  16       92.95      255.76    284.80 o 
  25   5  16      487.56      230.64    295.69 o 
  26   5  16      649.55      995.74    404.85 o 
  27   5  16     1677.72     1410.19    428.88 o 
  28   5  16      163.77      437.81    353.48 o 
  29   5  16      144.38     -277.29    516.26 o 
  30   5  16      330.48      264.51    365.95 o 
  31   5  16       22.49     -310.74    493.36 o 
   0   6  16     1052.81      753.01    256.55 o 
   1   6  16      841.57      751.32    170.49 o 
   2   6  16      332.22      383.28    156.77 o 
   3   6  16     1503.95     1610.18    238.97 o 
   4   6  16        6.12      -80.90    150.28 o 
   5   6  16     1169.81     1459.28    200.15 o 
   6   6  16      339.00      333.71    175.79 o 
   7   6  16      170.81       -8.32    160.23 o 
   8   6  16       33.39      221.71    172.46 o 
   9   6  16     1573.28     1446.62    226.91 o 
  10   6  16      586.88      630.21    202.89 o 
  11   6  16     1039.32      822.41    210.97 o 
  12   6  16       36.40      285.62    217.23 o 
  13   6  16       45.06     -194.37    194.37 o 
  14   6  16     1391.57      995.64    262.24 o 
  15   6  16      412.20      298.29    251.93 o 
  16   6  16       10.95     -186.36    197.67 o 
  17   6  16      714.49      699.27    252.26 o 
  18   6  16        2.82      169.62    225.90 o 
  19   6  16       73.00     -176.99    285.53 o 
  20   6  16      109.26      -69.95    241.72 o 
  21   6  16       62.35       24.36    230.64 o 
  22   6  16      126.50       -8.04    227.61 o 
  23   6  16       73.79      548.25    259.02 o 
  24   6  16        5.15     -268.45    268.45 o 
  25   6  16      806.06      940.61    540.61 o 
  26   6  16      152.29     -545.79    545.79 o 
  27   6  16       94.85      -54.96    333.42 o 
  28   6  16       50.51      -64.99    366.21 o 
   1   7  16     1214.31     1156.17    266.05 o 
   2   7  16      143.14      -80.45    152.61 o 
   3   7  16        3.15      138.04    184.88 o 
   4   7  16      160.78      325.74    169.53 o 
   5   7  16      688.20      809.34    207.70 o 
   6   7  16        0.63     -169.67    169.67 o 
   7   7  16     4688.14     4566.27    347.36 o 
   8   7  16       16.43     -162.24    162.24 o 
   9   7  16     3312.78     3548.76    334.82 o 
  10   7  16      197.67      396.21    225.88 o 
  11   7  16      220.43      154.07    230.66 o 
  12   7  16      497.15      278.24    272.70 o 
  13   7  16      952.91     1358.38    301.21 o 
  14   7  16      225.59     -214.92    214.92 o 
  15   7  16     1385.29     1590.28    318.49 o 
  16   7  16      451.90      592.40    258.21 o 
  17   7  16       16.57      -34.84    228.97 o 
  18   7  16        8.11      140.26    248.59 o 
  19   7  16       90.33     -127.85    250.87 o 
  20   7  16      231.08     -221.22    221.22 o 
  21   7  16     1019.95     1324.44    335.61 o 
  22   7  16       11.56      -56.26    249.11 o 
  23   7  16      438.40      342.26    297.54 o 
  24   7  16        1.87       17.59    279.86 o 
  25   7  16      113.01     -275.42    275.42 o 
   0   8  16        5.38       58.12    248.21 o 
   1   8  16      868.65      764.71    208.37 o 
   2   8  16       81.72      -14.65    167.85 o 
   3   8  16     3128.49     3051.20    304.90 o 
   4   8  16      169.86      -30.63    178.56 o 
   5   8  16      107.45      438.27    228.29 o 
   6   8  16       76.36      127.35    213.17 o 
   7   8  16        1.52       64.90    208.12 o 
   8   8  16      598.44      300.69    218.72 o 
   9   8  16       21.15       34.29    223.73 o 
  10   8  16      231.16      288.29    228.63 o 
  11   8  16      801.28      804.68    426.96 o 
  12   8  16       15.68     -253.71    253.71 o 
  13   8  16      261.94      129.53    252.46 o 
  14   8  16      457.78      574.90    274.28 o 
  15   8  16       35.75      278.91    261.19 o 
  16   8  16       65.98      415.40    258.07 o 
  17   8  16       36.99     -230.41    235.95 o 
  18   8  16        8.12     -114.25    235.07 o 
  19   8  16      175.67      504.16    281.85 o 
  20   8  16        5.68      179.25    381.70 o 
   1   9  16      131.05      580.95    241.09 o 
   2   9  16        6.52      216.10    204.10 o 
   3   9  16        0.84      363.85    220.02 o 
   4   9  16      293.97      189.70    209.35 o 
   5   9  16     1398.23     1199.03    260.72 o 
   6   9  16      148.73      326.50    225.58 o 
   7   9  16      311.56      464.69    309.08 o 
   8   9  16      142.93       20.69    265.91 o 
   9   9  16     1204.68     1558.84    297.39 o 
  10   9  16       36.21     -122.07    246.01 o 
  11   9  16        2.87     -238.58    238.58 o 
  12   9  16       58.72      284.44    239.84 o 
  13   9  16      714.75      661.81    459.10 o 
   1   1  17    54328.05    52503.26    964.75 o 
   2   1  17       25.52      183.40     99.95 o 
   3   1  17     1795.05     2016.49    168.19 o 
   4   1  17    11877.31    10422.87    320.09 o 
   5   1  17     6914.74     6879.50    338.60 o 
   6   1  17    24370.84    23035.96    753.44 o 
   7   1  17    13963.32    12756.51    319.60 o 
   8   1  17     8279.45     7961.12    267.16 o 
   9   1  17      605.15      781.99    104.22 o 
  10   1  17    12485.78    12210.92    335.18 o 
  11   1  17      735.48      840.43     99.69 o 
  12   1  17    11001.03    11505.69    321.76 o 
  13   1  17     4073.28     3757.78    229.60 o 
  14   1  17     1254.63     1373.81    169.48 o 
  15   1  17     6986.49     6982.82    360.15 o 
  16   1  17     7477.40     7582.10    336.88 o 
  17   1  17     1567.25     1974.33    204.83 o 
  18   1  17     7990.36     7647.63    355.14 o 
  19   1  17      215.30      302.47    155.16 o 
  20   1  17      175.38      189.02    176.50 o 
  21   1  17     3685.16     4585.34    319.17 o 
  22   1  17      300.35      187.33    175.68 o 
  23   1  17     3237.86     2990.90    279.36 o 
  24   1  17     1158.40     1069.40    227.47 o 
  25   1  17      274.04      612.41    180.30 o 
  26   1  17      282.40      105.68    167.95 o 
  27   1  17        6.43      106.44    168.63 o 
  28   1  17        0.95      -49.17    165.21 o 
  29   1  17     1463.12     1665.12    240.77 o 
  30   1  17      955.19     1096.03    215.53 o 
  31   1  17      122.59      456.07    192.61 o 
  32   1  17       52.48      206.88    195.10 o 
  33   1  17        0.78      125.92    244.19 o 
  34   1  17       51.41     -226.92    226.92 o 
  35   1  17      428.11     1224.83    316.89 o 
  36   1  17       32.66      368.03    311.97 o 
   0   2  17    16295.14    15873.91    558.66 o 
   1   2  17     6357.12     6177.43    245.52 o 
   2   2  17    21307.81    21219.56    485.12 o 
   3   2  17      972.33      651.55    121.31 o 
   4   2  17      258.52      336.65    109.54 o 
   5   2  17       40.11      -67.24     75.93 o 
   6   2  17    34131.89    32898.93    603.69 o 
   7   2  17      199.50      120.34     65.31 o 
   8   2  17    18100.19    16966.67    343.67 o 
   9   2  17     3960.35     4325.86    168.05 o 
  10   2  17     2922.56     3390.70    188.72 o 
  11   2  17      231.01      293.64     95.53 o 
  12   2  17        5.26       72.98     99.54 o 
  13   2  17    11436.11    10929.65    345.57 o 
  14   2  17     3829.24     3998.78    293.88 o 
  15   2  17       80.50     -112.47    112.47 o 
  16   2  17     8919.29     9230.59    426.77 o 
  17   2  17       63.93      121.90    132.69 o 
  18   2  17     1782.10     2127.91    238.14 o 
  19   2  17     2590.28     3028.13    270.91 o 
  20   2  17     4024.43     4207.63    388.10 o 
  21   2  17     5682.05     6075.99    509.03 o 
  22   2  17     3821.88     3835.19    524.45 o 
  23   2  17      698.87      663.75    212.24 o 
  24   2  17       21.92      308.73    192.60 o 
  25   2  17     1524.89     1824.46    277.34 o 
  26   2  17      144.90      371.48    202.82 o 
  27   2  17      476.40      828.01    232.95 o 
  28   2  17     3721.35     3773.64    328.69 o 
  29   2  17      203.20      560.03    243.69 o 
  30   2  17     2356.62     2443.48    287.49 o 
  31   2  17      166.62      346.15    252.02 o 
  32   2  17       59.76      582.00    235.16 o 
  33   2  17      208.89      377.09    299.41 o 
  34   2  17       93.90      950.59    356.13 o 
  35   2  17     1440.01      976.77    315.93 o 
   1   3  17    35911.24    35323.17    713.97 o 
   2   3  17     5120.17     5115.09    243.08 o 
   3   3  17      272.39      485.48    143.77 o 
   4   3  17     1713.46     1911.03    167.32 o 
   5   3  17     1005.56     1348.97    167.35 o 
   6   3  17      259.33      329.29     93.94 o 
   7   3  17    15667.58    15018.67    357.73 o 
   8   3  17     1922.42     2160.30    159.06 o 
   9   3  17      788.68      743.19    118.24 o 
  10   3  17     5273.05     5056.15    235.14 o 
  11   3  17       63.45      -75.67     95.51 o 
  12   3  17      506.30      290.93    128.88 o 
  13   3  17     9108.19     9250.10    344.40 o 
  14   3  17    10133.38    10237.19    411.31 o 
  15   3  17    11340.04    11154.41    438.53 o 
  16   3  17     1083.03     1132.78    198.72 o 
  17   3  17       52.92      -24.76    190.09 o 
  18   3  17      152.50       98.88    156.31 o 
  19   3  17     1106.75     1165.05    215.73 o 
  20   3  17        0.39       17.64    219.82 o 
  21   3  17     7892.13     7344.70    468.88 o 
  22   3  17       94.52      303.93    222.05 o 
  23   3  17     1756.93     1504.79    418.87 o 
  24   3  17     4029.44     3678.92    377.47 o 
  25   3  17     1479.71     1330.60    290.56 o 
  26   3  17      332.45      388.21    246.99 o 
  27   3  17      597.34      830.53    268.05 o 
  28   3  17     2845.61     2193.94    325.81 o 
  29   3  17      917.48      913.56    267.07 o 
  30   3  17        0.01      -29.70    261.05 o 
  31   3  17       42.00      -84.93    278.17 o 
  32   3  17       37.33      218.38    243.42 o 
  33   3  17       29.78     -244.29    299.03 o 
  34   3  17      171.25      577.53    335.57 o 
   0   4  17    25981.33    25202.46    822.42 o 
   1   4  17      534.51      537.02    142.31 o 
   2   4  17       43.51      243.89    124.75 o 
   3   4  17    15834.74    15887.67    435.08 o 
   4   4  17     5877.17     6307.40    289.95 o 
   5   4  17     2801.72     3063.04    232.98 o 
   6   4  17        2.84       -4.93    124.52 o 
   7   4  17     3835.76     4119.35    240.18 o 
   8   4  17     1443.44     1398.63    186.68 o 
   9   4  17     3065.28     3323.70    250.71 o 
  10   4  17     4992.40     5263.40    299.57 o 
  11   4  17     7614.44     7520.23    345.87 o 
  12   4  17     4018.81     3833.45    425.55 o 
  13   4  17      576.71      756.46    194.42 o 
  14   4  17     5002.56     4658.08    376.85 o 
  15   4  17     1019.86     1249.86    292.65 o 
  16   4  17      238.68      402.67    155.80 o 
  17   4  17     1047.27     1135.62    211.47 o 
  18   4  17        0.38       32.50    145.12 o 
  19   4  17     3282.24     3397.30    306.36 o 
  20   4  17      280.09      256.04    177.19 o 
  21   4  17     1858.43     2017.81    285.01 o 
  22   4  17     4565.08     4194.99    391.17 o 
  23   4  17      221.75      202.64    231.11 o 
  24   4  17      218.57       29.69    207.61 o 
  25   4  17     1998.99     2019.37    315.67 o 
  26   4  17     1419.70     1778.67    305.98 o 
  27   4  17       54.62      323.68    240.02 o 
  28   4  17       34.12     -129.21    230.74 o 
  29   4  17      603.49      256.56    469.89 o 
  30   4  17      358.68      331.95    270.41 o 
  31   4  17      322.97      403.97    309.58 o 
  32   4  17      268.42      519.38    299.77 o 
  33   4  17      168.98      173.27    321.79 o 
   1   5  17     7337.93     7515.94    354.28 o 
   2   5  17    14937.03    14399.47    459.35 o 
   3   5  17     3700.11     3993.29    260.38 o 
   4   5  17      187.74      307.16    144.40 o 
   5   5  17     2166.81     2140.25    229.58 o 
   6   5  17     1386.79     1660.04    196.98 o 
   7   5  17     1997.77     2146.81    229.39 o 
   8   5  17     3809.92     3683.36    284.70 o 
   9   5  17     1396.28     1206.97    204.69 o 
  10   5  17     2483.83     2774.84    251.92 o 
  11   5  17     1617.23     1809.78    227.67 o 
  12   5  17    10823.04    10684.74    602.46 o 
  13   5  17     1827.36     1947.72    288.39 o 
  14   5  17     1613.80     1765.55    337.18 o 
  15   5  17      436.16      387.19    216.53 o 
  16   5  17     1549.23     1682.89    281.75 o 
  17   5  17     5961.60     5453.98    442.15 o 
  18   5  17      458.52      423.48    229.92 o 
  19   5  17        0.04      249.07    236.59 o 
  20   5  17     1496.71     1644.46    295.38 o 
  21   5  17      659.81      741.38    256.98 o 
  22   5  17      765.48      747.29    325.49 o 
  23   5  17        3.77      138.13    278.94 o 
  24   5  17     2738.21     2836.51    483.53 o 
  25   5  17     3781.40     4347.42    508.22 o 
  26   5  17       86.04      197.04    309.43 o 
  27   5  17      163.82      245.20    378.34 o 
  28   5  17        7.12       21.68    335.21 o 
  29   5  17      232.58       40.90    339.46 o 
  30   5  17      553.38      365.91    376.71 o 
  31   5  17     1527.59     1374.31    615.43 o 
   0   6  17      641.06      442.32    241.34 o 
   1   6  17     1699.79     1796.76    214.07 o 
   2   6  17      789.20     1126.55    182.48 o 
   3   6  17    13632.28    13184.45    482.22 o 
   4   6  17      247.81      217.98    158.14 o 
   5   6  17      498.78      733.12    177.63 o 
   6   6  17     3688.87     3963.36    310.42 o 
   7   6  17       17.02       76.87    174.24 o 
   8   6  17     1113.75     1326.71    224.72 o 
   9   6  17      515.64      340.82    179.17 o 
  10   6  17     2821.56     2243.54    261.56 o 
  11   6  17     9637.69     9915.18    559.92 o 
  12   6  17      138.10      266.91    212.31 o 
  13   6  17      226.79       -1.33    208.84 o 
  14   6  17      395.00      266.19    230.00 o 
  15   6  17        9.89      388.40    221.46 o 
  16   6  17      570.31      739.68    259.02 o 
  17   6  17     3650.68     5159.74    453.73 o 
  18   6  17     1578.64     1928.60    336.60 o 
  19   6  17     2624.91     2784.58    368.86 o 
  20   6  17     3650.52     3672.59    412.56 o 
  21   6  17      320.04      575.92    261.83 o 
  22   6  17     1295.83     1451.18    319.25 o 
  23   6  17      145.73      137.37    264.92 o 
  24   6  17      509.87      205.36    326.18 o 
  25   6  17     1823.88     2008.06    720.33 o 
  26   6  17      110.26      382.33    382.87 o 
  27   6  17       47.48      213.30    361.09 o 
  28   6  17      322.77      153.78    399.67 o 
   1   7  17     2793.51     2749.16    253.83 o 
   2   7  17     1668.47     1276.08    205.72 o 
   3   7  17     1369.18     1385.41    213.27 o 
   4   7  17      603.34      774.72    212.09 o 
   5   7  17     1610.01     1474.91    232.98 o 
   6   7  17     2057.19     1974.48    262.38 o 
   7   7  17     1364.81     1575.02    246.16 o 
   8   7  17     3362.57     3292.59    314.38 o 
   9   7  17      245.42      165.22    274.24 o 
  10   7  17       60.22     -118.63    206.43 o 
  11   7  17      104.78     -225.84    225.84 o 
  12   7  17      667.13      642.44    263.81 o 
  13   7  17        2.46     -116.18    229.90 o 
  14   7  17     1202.02     1180.69    304.27 o 
  15   7  17      868.19      908.11    273.58 o 
  16   7  17        0.37       26.62    253.70 o 
  17   7  17     1840.14     2296.46    353.34 o 
  18   7  17     1229.72     1011.65    301.10 o 
  19   7  17      376.61      166.04    381.79 o 
  20   7  17       28.15     -258.65    282.78 o 
  21   7  17      287.47     -182.10    283.14 o 
  22   7  17      432.18       68.27    260.58 o 
  23   7  17       28.00     -243.64    243.64 o 
  24   7  17       82.50      -14.13    437.25 o 
   0   8  17      179.09      -30.78    248.69 o 
   1   8  17      219.60      276.20    191.90 o 
   2   8  17       21.21     -113.51    178.72 o 
   3   8  17     2014.23     2069.60    279.95 o 
   4   8  17      183.62      203.03    202.95 o 
   5   8  17      400.60      622.26    228.93 o 
   6   8  17      575.24      635.28    236.81 o 
   7   8  17     1166.96     1144.38    272.58 o 
   8   8  17       21.61       31.96    217.43 o 
   9   8  17        0.26      223.02    213.05 o 
  10   8  17        2.16       74.98    227.86 o 
  11   8  17     2022.91     2785.58    386.86 o 
  12   8  17      568.07      770.02    267.23 o 
  13   8  17      774.47      828.22    291.99 o 
  14   8  17       44.74      -44.64    302.85 o 
  15   8  17        5.87     -400.13    400.13 o 
  16   8  17      407.29      919.18    424.23 o 
  17   8  17      730.90     1288.31    431.76 o 
  18   8  17       22.77      455.80    320.77 o 
  19   8  17      372.28      767.67    406.78 o 
   1   9  17      563.71      572.68    221.66 o 
   2   9  17      314.89      362.52    212.78 o 
   3   9  17      309.13       81.68    206.48 o 
   4   9  17        0.84      568.37    214.55 o 
   5   9  17      538.74      536.15    246.39 o 
   6   9  17        0.15       -0.36    221.81 o 
   7   9  17     1418.43     1543.30    377.10 o 
   8   9  17       40.96     -125.45    208.25 o 
   9   9  17      209.54      168.31    247.46 o 
  10   9  17      485.94      169.62    329.72 o 
  11   9  17       36.72      186.62    333.08 o 
  12   9  17      335.01     1137.12    786.78 o 
   0   0  18     7229.63     6795.74    548.31 o 
   1   0  18   131462.73   145349.53   3333.65 o 
   2   0  18    68214.69    75564.09   1856.12 o 
   3   0  18     3953.46     3450.18    289.53 o 
   4   0  18     1591.59     2148.94    242.23 o 
   5   0  18    11588.06    11182.61    467.52 o 
   6   0  18    50405.55    50402.29   1650.71 o 
   7   0  18    13058.90    14296.35    563.31 o 
   8   0  18      191.96      161.71    211.58 o 
   9   0  18    12023.37    10927.70    776.22 o 
  10   0  18    15742.35    15827.20    542.92 o 
  11   0  18      148.12      112.09    189.98 o 
  12   0  18    10704.34    10705.55    485.67 o 
  13   0  18     8380.43     8284.32    543.70 o 
  14   0  18     2522.45     2281.89    720.26 o 
  15   0  18    13447.15    14593.24    937.66 o 
  16   0  18     2536.79     2439.88    517.29 o 
  17   0  18     4582.07     4948.72    485.74 o 
  18   0  18    10495.61    10372.84    661.03 o 
  19   0  18     1214.11     1035.80    253.02 o 
  20   0  18    25097.63    24457.99    848.59 o 
  21   0  18     5100.13     6079.04    634.09 o 
  22   0  18     2514.57     2576.59    342.12 o 
  23   0  18     1808.27     2334.74    349.32 o 
  24   0  18      945.37      648.41    352.11 o 
  25   0  18       84.38      174.72    243.86 o 
  26   0  18      361.83      347.76    344.97 o 
  27   0  18      977.61      683.82    302.41 o 
  28   0  18      454.97     1227.96    318.98 o 
  29   0  18      695.64      502.48    570.17 o 
  30   0  18     1845.65     2085.82    571.55 o 
  31   0  18     3658.74     3829.96    444.89 o 
  32   0  18     7378.63     7589.32    606.14 o 
  33   0  18      868.74     1058.51    479.69 o 
  34   0  18     1148.35     2068.25    478.06 o 
  35   0  18       49.29      955.64    745.71 o 
  36   0  18     1374.50     1206.29    465.06 o 
   1   1  18     4972.73     5160.54    245.10 o 
   2   1  18    47871.17    40150.93    912.04 o 
   3   1  18      492.66      465.64    137.84 o 
   4   1  18     4345.57     4378.73    226.26 o 
   5   1  18    45903.10    45887.66    940.24 o 
   6   1  18     7346.25     6949.93    278.63 o 
   7   1  18     4419.05     5114.26    234.02 o 
   8   1  18        4.14        2.35     82.08 o 
   9   1  18     1191.51     1258.37    123.11 o 
  10   1  18    14061.54    13659.48    330.39 o 
  11   1  18       49.42       94.58     77.90 o 
  12   1  18    17408.61    16852.02    507.11 o 
  13   1  18      669.63      944.99    156.27 o 
  14   1  18      768.60      744.59    161.30 o 
  15   1  18      721.68      816.65    163.12 o 
  16   1  18    11608.64    12008.05    454.34 o 
  17   1  18     6215.86     6869.37    336.53 o 
  18   1  18      210.63      497.76    166.96 o 
  19   1  18     3969.65     3975.06    284.15 o 
  20   1  18     7330.10     7684.09    484.55 o 
  21   1  18       52.63      -23.90    161.28 o 
  22   1  18       94.41      223.43    175.30 o 
  23   1  18     2545.20     3053.55    286.17 o 
  24   1  18    12144.27    12302.75    454.01 o 
  25   1  18      524.80      708.70    202.40 o 
  26   1  18       76.71       -0.04    164.92 o 
  27   1  18     1240.01     1254.70    216.38 o 
  28   1  18      341.39      459.34    188.98 o 
  29   1  18        1.42       57.42    166.52 o 
  30   1  18      561.48      853.14    217.44 o 
  31   1  18      190.29      523.27    231.87 o 
  32   1  18        0.91      182.46    199.67 o 
  33   1  18      386.44      933.25    285.47 o 
  34   1  18      569.03      698.53    273.51 o 
  35   1  18       21.48       57.40    250.68 o 
   0   2  18     2914.60     2620.51    258.29 o 
   1   2  18     3674.18     3745.44    208.57 o 
   2   2  18    17347.64    16508.73    413.56 o 
   3   2  18     1439.19     1572.97    148.15 o 
   4   2  18      561.02      536.56    116.66 o 
   5   2  18       26.99       35.17     98.58 o 
   6   2  18     4786.04     4999.09    200.88 o 
   7   2  18    13383.73    12950.14    326.64 o 
   8   2  18      621.78      617.48    112.97 o 
   9   2  18      931.06      745.91    112.38 o 
  10   2  18     2603.63     2615.93    183.32 o 
  11   2  18     1393.37     1484.83    166.60 o 
  12   2  18      282.83      488.96    165.14 o 
  13   2  18     7189.24     6339.57    327.94 o 
  14   2  18     1245.60     1224.42    196.07 o 
  15   2  18     6098.36     5826.12    330.03 o 
  16   2  18     6301.27     6484.56    376.35 o 
  17   2  18      828.98      862.59    184.72 o 
  18   2  18      647.82      564.54    203.03 o 
  19   2  18      330.41      182.31    205.37 o 
  20   2  18    16168.36    16198.03    780.67 o 
  21   2  18     4059.13     4326.02    395.32 o 
  22   2  18     3478.05     3356.80    359.77 o 
  23   2  18      234.87      171.25    217.79 o 
  24   2  18     1503.60     1976.95    310.26 o 
  25   2  18     1419.98     1474.02    392.94 o 
  26   2  18        0.33      -87.61    255.52 o 
  27   2  18       49.03      322.02    202.69 o 
  28   2  18       10.80      221.28    196.75 o 
  29   2  18      407.33      662.31    306.82 o 
  30   2  18       21.35     -121.87    212.93 o 
  31   2  18        1.23      151.80    180.56 o 
  32   2  18      330.01      653.05    227.25 o 
  33   2  18       12.01      564.40    252.72 o 
  34   2  18       45.55      125.07    239.84 o 
  35   2  18      289.04      737.73    284.47 o 
   1   3  18      471.87      470.29    132.47 o 
   2   3  18    12496.41    11461.92    348.78 o 
   3   3  18     4715.73     4680.23    238.54 o 
   4   3  18     1105.73     1360.55    154.68 o 
   5   3  18    13796.65    13262.33    376.71 o 
   6   3  18       26.11      186.85    116.29 o 
   7   3  18     3548.55     3778.94    220.48 o 
   8   3  18      540.51      680.58    145.94 o 
   9   3  18     3056.05     3375.19    203.64 o 
  10   3  18      852.26     1008.43    143.22 o 
  11   3  18      358.35      405.39    124.70 o 
  12   3  18     1869.21     1543.70    174.10 o 
  13   3  18     2926.72     2644.24    212.56 o 
  14   3  18     5993.44     5768.76    328.87 o 
  15   3  18     1598.21     1886.10    254.46 o 
  16   3  18    14209.78    13891.67    503.87 o 
  17   3  18      298.45      406.65    263.50 o 
  18   3  18     2726.07     2746.79    272.66 o 
  19   3  18     8681.36     8651.79    487.47 o 
  20   3  18      106.76      158.38    201.45 o 
  21   3  18      713.58      669.23    233.02 o 
  22   3  18     4998.84     4938.86    421.54 o 
  23   3  18        0.17      201.64    203.73 o 
  24   3  18     4433.39     4357.51    429.41 o 
  25   3  18     1193.66     1425.51    285.59 o 
  26   3  18      819.50      949.65    262.09 o 
  27   3  18     1800.67     1880.57    324.57 o 
  28   3  18     1990.24     2008.67    331.74 o 
  29   3  18      544.78      769.56    333.08 o 
  30   3  18     2112.86     2446.53    400.98 o 
  31   3  18      340.87      507.79    251.05 o 
  32   3  18       12.31      -28.69    233.58 o 
  33   3  18      281.15      318.87    439.23 o 
  34   3  18        6.73       55.54    299.29 o 
   0   4  18     2037.88     2467.84    308.75 o 
   1   4  18     8488.11     8664.18    338.37 o 
   2   4  18    19344.92    18307.96    479.15 o 
   3   4  18      283.12      418.70    133.58 o 
   4   4  18      239.18      185.14    125.47 o 
   5   4  18        5.89       62.14    128.06 o 
   6   4  18    17466.51    17207.86    496.46 o 
   7   4  18     1442.95     1378.80    178.45 o 
   8   4  18     9515.01     9177.79    380.12 o 
   9   4  18      476.53      375.85    154.35 o 
  10   4  18       68.06      166.34    145.31 o 
  11   4  18     1450.59     1457.47    220.33 o 
  12   4  18     4236.95     4280.16    315.33 o 
  13   4  18      976.28     1063.19    206.56 o 
  14   4  18     2831.88     2143.22    305.79 o 
  15   4  18      448.70      518.34    263.22 o 
  16   4  18     4019.05     4180.38    371.54 o 
  17   4  18      133.43      175.62    255.98 o 
  18   4  18      122.15      -40.27    199.61 o 
  19   4  18      176.37     -117.33    197.19 o 
  20   4  18     6002.32     6275.19    465.49 o 
  21   4  18      319.27      781.59    292.48 o 
  22   4  18      230.57      431.24    237.24 o 
  23   4  18      929.24     1443.78    290.74 o 
  24   4  18     2243.82     2705.61    344.46 o 
  25   4  18      909.31      978.84    270.85 o 
  26   4  18      164.44      302.18    249.22 o 
  27   4  18        0.00      119.78    235.37 o 
  28   4  18     1048.37      959.01    275.46 o 
  29   4  18        7.91      -67.15    255.68 o 
  30   4  18     1679.45     1642.20    476.53 o 
  31   4  18       40.36      290.73    283.21 o 
  32   4  18      134.74      882.93    420.54 o 
   1   5  18     2557.89     2570.71    229.74 o 
   2   5  18     1749.46     1741.62    219.67 o 
   3   5  18      199.03      249.35    149.40 o 
   4   5  18     8176.68     9021.31    369.78 o 
   5   5  18      683.93      429.21    159.88 o 
   6   5  18      612.37      705.62    182.08 o 
   7   5  18     6056.34     5753.29    341.84 o 
   8   5  18      423.90      567.91    203.98 o 
   9   5  18      297.01      177.66    174.51 o 
  10   5  18     5178.82     5898.73    345.62 o 
  11   5  18       25.02      -52.35    164.86 o 
  12   5  18     9771.02     9703.28    475.88 o 
  13   5  18      128.81       87.83    202.49 o 
  14   5  18        0.21     -187.26    187.26 o 
  15   5  18      515.97      448.27    215.77 o 
  16   5  18     1674.22     1837.27    305.08 o 
  17   5  18      132.63      209.65    211.15 o 
  18   5  18     6559.57     6858.55    574.62 o 
  19   5  18       27.60       -9.92    194.22 o 
  20   5  18       86.25      240.08    227.46 o 
  21   5  18      716.22      613.94    245.14 o 
  22   5  18      881.33      916.61    330.05 o 
  23   5  18      124.07     -315.59    327.97 o 
  24   5  18     1466.47     1829.56    356.26 o 
  25   5  18        1.77      175.28    279.83 o 
  26   5  18     1719.00     1330.49    379.04 o 
  27   5  18       85.26      314.19    369.16 o 
  28   5  18       24.47      221.99    597.46 o 
  29   5  18       21.34      -32.39    383.55 o 
  30   5  18       89.04      -17.37    350.06 o 
   0   6  18      221.04      221.39    228.20 o 
   1   6  18     1884.14     1789.30    220.81 o 
   2   6  18      644.29      450.48    177.22 o 
   3   6  18       78.51      334.49    176.41 o 
   4   6  18      506.83      388.68    168.42 o 
   5   6  18       16.40      -12.36    173.55 o 
   6   6  18      346.57      303.93    181.48 o 
   7   6  18      533.79      467.82    198.33 o 
   8   6  18      218.17      176.41    181.24 o 
   9   6  18      332.30     -108.18    168.19 o 
  10   6  18      294.42       11.25    159.88 o 
  11   6  18       65.00      333.95    231.07 o 
  12   6  18     1232.04     1124.26    288.95 o 
  13   6  18      750.73      619.06    250.85 o 
  14   6  18      158.20       66.35    209.00 o 
  15   6  18        7.72     -113.85    203.18 o 
  16   6  18      232.49      222.42    239.42 o 
  17   6  18       20.44      151.44    229.64 o 
  18   6  18       92.47     -191.48    228.46 o 
  19   6  18       38.09      111.20    231.03 o 
  20   6  18      364.30      787.71    261.41 o 
  21   6  18      149.38      173.32    267.06 o 
  22   6  18       96.42      150.81    274.20 o 
  23   6  18      240.54      -20.09    281.10 o 
  24   6  18       24.66     -303.26    303.26 o 
  25   6  18       72.97      592.10    383.18 o 
  26   6  18      226.55      355.32    383.01 o 
  27   6  18       55.99      153.13    373.88 o 
   1   7  18       30.48      -28.79    159.50 o 
   2   7  18      128.95      171.98    168.52 o 
   3   7  18       17.16      187.64    180.25 o 
   4   7  18      126.43       20.00    168.26 o 
   5   7  18        0.77     -111.56    201.59 o 
   6   7  18     2810.87     2636.95    280.53 o 
   7   7  18       29.54     -111.27    179.12 o 
   8   7  18      159.03      329.95    227.47 o 
   9   7  18        6.15      318.14    230.75 o 
  10   7  18       40.75       42.03    266.97 o 
  11   7  18      259.98      274.86    251.43 o 
  12   7  18      627.12       70.19    263.85 o 
  13   7  18      294.86      832.67    287.42 o 
  14   7  18        7.84       -9.77    239.83 o 
  15   7  18       20.79     -126.37    226.84 o 
  16   7  18      355.33      142.42    250.56 o 
  17   7  18        0.32      -65.04    298.41 o 
  18   7  18      462.50      682.18    263.14 o 
  19   7  18       36.17     -125.81    248.07 o 
  20   7  18      208.95      483.24    279.11 o 
  21   7  18      438.26      599.30    279.13 o 
  22   7  18        6.29     -203.47    323.08 o 
  23   7  18       20.01     -115.85    236.04 o 
  24   7  18       16.70      -10.75    568.03 o 
   0   8  18     3235.55     3039.99    417.82 o 
   1   8  18      501.36      711.20    207.01 o 
   2   8  18     1342.73     1553.79    256.94 o 
   3   8  18      394.25      340.69    217.83 o 
   4   8  18        1.20     -192.97    192.97 o 
   5   8  18        6.82       22.56    202.84 o 
   6   8  18     3121.51     3907.22    474.60 o 
   7   8  18      103.53      120.13    225.14 o 
   8   8  18     1371.93     1281.62    393.17 o 
   9   8  18      293.80      169.84    227.55 o 
  10   8  18        6.48      295.21    251.03 o 
  11   8  18      186.34     -257.02    270.44 o 
  12   8  18      191.35      528.18    274.84 o 
  13   8  18       59.75      201.12    277.67 o 
  14   8  18     1414.51     1839.36    406.72 o 
  15   8  18      621.29      707.04    315.18 o 
  16   8  18     1933.54     2832.69    467.23 o 
  17   8  18      434.53      768.12    419.73 o 
  18   8  18       34.20     -255.50    255.50 o 
  19   8  18       46.60      263.75    327.22 o 
   1   9  18        2.38      -24.45    207.75 o 
   2   9  18      257.48       51.19    199.98 o 
   3   9  18       42.53      -23.12    198.68 o 
   4   9  18       27.72       60.35    211.53 o 
   5   9  18      136.16      409.12    273.02 o 
   6   9  18       32.20      245.45    242.77 o 
   7   9  18        3.29       -6.10    218.58 o 
   8   9  18       27.62      180.31    231.17 o 
   9   9  18       10.87      154.92    260.19 o 
  10   9  18      174.55     -235.54    235.54 o 
   1   1  19    31318.71    26733.03    595.79 o 
   2   1  19     1584.98     2008.03    177.36 o 
   3   1  19       23.36      -46.49     94.79 o 
   4   1  19     1885.98     2520.30    187.63 o 
   5   1  19    27352.45    26359.42    583.54 o 
   6   1  19     1644.43     1691.10    166.24 o 
   7   1  19     9596.66     9107.16    305.73 o 
   8   1  19      339.35      414.20    152.20 o 
   9   1  19    15778.19    15827.36    492.88 o 
  10   1  19       37.91      -83.22     83.22 o 
  11   1  19       58.45      -79.34     86.10 o 
  12   1  19      525.28      609.36    187.21 o 
  13   1  19    15549.89    15070.66    491.42 o 
  14   1  19     2098.01     2100.71    199.59 o 
  15   1  19    15720.84    15743.27    573.23 o 
  16   1  19      554.26      482.97    175.14 o 
  17   1  19     1375.37     1271.87    296.31 o 
  18   1  19        0.56      136.05    172.17 o 
  19   1  19     1070.71      961.54    194.14 o 
  20   1  19     1985.66     2156.42    252.74 o 
  21   1  19     6497.58     6811.34    371.61 o 
  22   1  19      259.03      224.49    171.05 o 
  23   1  19     2363.09     2923.08    283.36 o 
  24   1  19      462.14      654.28    188.59 o 
  25   1  19      156.05      259.37    185.41 o 
  26   1  19      134.99      219.83    188.37 o 
  27   1  19      637.46      970.57    284.76 o 
  28   1  19     1536.17     1562.38    244.93 o 
  29   1  19      423.30      703.80    211.29 o 
  30   1  19       43.73      380.42    203.18 o 
  31   1  19        1.44      255.34    233.87 o 
  32   1  19       58.76      513.31    199.86 o 
  33   1  19      419.24      638.96    229.37 o 
  34   1  19      104.71      386.29    209.50 o 
  35   1  19      374.79      639.47    266.36 o 
   0   2  19    15158.08    13846.26    538.07 o 
   1   2  19     4599.33     4570.32    231.41 o 
   2   2  19      369.59      414.69    118.93 o 
   3   2  19    12551.82    11531.14    344.70 o 
   4   2  19      885.81     1016.14    138.40 o 
   5   2  19     5219.78     5114.38    243.63 o 
   6   2  19    13393.34    12695.26    410.99 o 
   7   2  19      379.29      409.01     99.55 o 
   8   2  19    11082.73    10714.99    350.56 o 
   9   2  19     4537.52     4496.92    218.57 o 
  10   2  19       81.19      293.22    113.00 o 
  11   2  19    25786.74    24325.42    896.48 o 
  12   2  19     1179.48     1099.10    161.20 o 
  13   2  19     3368.30     3441.03    259.92 o 
  14   2  19    12206.88    11579.27    440.42 o 
  15   2  19     1073.97      861.12    190.47 o 
  16   2  19      752.90      628.17    225.50 o 
  17   2  19       30.48      -85.99    180.80 o 
  18   2  19       35.87       49.97    187.19 o 
  19   2  19     6900.73     7151.43    461.45 o 
  20   2  19     1086.43      933.20    259.07 o 
  21   2  19      504.41      722.74    235.21 o 
  22   2  19      801.37      957.46    268.37 o 
  23   2  19     2632.84     2270.51    318.79 o 
  24   2  19       12.72     -117.78    223.27 o 
  25   2  19     6618.19     6733.36    490.18 o 
  26   2  19      244.57      447.55    239.08 o 
  27   2  19      951.47      692.68    250.80 o 
  28   2  19     2047.52     1886.54    289.34 o 
  29   2  19      188.97      408.77    203.79 o 
  30   2  19      168.31      322.65    201.13 o 
  31   2  19      120.35      222.44    215.83 o 
  32   2  19      582.39     1061.15    253.19 o 
  33   2  19     1317.26     1815.02    264.92 o 
  34   2  19        0.72      446.61    221.63 o 
   1   3  19      865.51      824.38    142.33 o 
   2   3  19        2.46      205.20    121.71 o 
   3   3  19      710.72      552.58    136.21 o 
   4   3  19     3514.21     3649.27    222.64 o 
   5   3  19      765.50      769.66    143.65 o 
   6   3  19     3686.37     3613.01    248.14 o 
   7   3  19       99.79       96.06    112.70 o 
   8   3  19      967.57      908.39    149.78 o 
   9   3  19    11721.95    11160.63    432.41 o 
  10   3  19     5273.62     5576.14    295.79 o 
  11   3  19       40.61      -38.48    140.43 o 
  12   3  19     3317.13     3019.45    225.06 o 
  13   3  19     6712.79     6290.13    340.19 o 
  14   3  19     3400.65     3718.69    321.77 o 
  15   3  19      170.76      196.93    159.31 o 
  16   3  19      542.51      561.64    181.60 o 
  17   3  19      408.74      491.63    183.91 o 
  18   3  19     1697.25     1624.83    238.47 o 
  19   3  19      311.53      -26.80    191.07 o 
  20   3  19     1580.34     1164.63    346.76 o 
  21   3  19       90.78       36.32    210.62 o 
  22   3  19       10.13       88.78    194.64 o 
  23   3  19     4278.74     3289.11    381.40 o 
  24   3  19      353.34     1041.12    277.24 o 
  25   3  19       73.44       87.17    301.85 o 
  26   3  19       19.64      185.22    226.65 o 
  27   3  19      436.92      184.96    254.65 o 
  28   3  19     2065.24     2215.06    336.08 o 
  29   3  19       25.40      132.97    307.03 o 
  30   3  19       16.85      175.60    252.56 o 
  31   3  19      385.28     1004.16    298.89 o 
  32   3  19       11.82      128.00    241.52 o 
  33   3  19       11.57     -275.04    275.04 o 
   0   4  19    17681.94    16380.96    646.30 o 
   1   4  19       96.77      148.80    150.32 o 
   2   4  19      960.74     1094.77    168.57 o 
   3   4  19    11489.03    10690.52    374.95 o 
   4   4  19      184.99      478.26    145.66 o 
   5   4  19    25861.79    25364.93    600.35 o 
   6   4  19     9275.81     9711.28    517.75 o 
   7   4  19      150.24       83.36    146.50 o 
   8   4  19     4757.51     4120.33    279.38 o 
   9   4  19    15146.05    14814.27    474.04 o 
  10   4  19     5657.07     6159.24    332.20 o 
  11   4  19      518.86      596.63    181.09 o 
  12   4  19     2565.50     2331.22    280.16 o 
  13   4  19      210.58      278.98    171.72 o 
  14   4  19     8157.44     6551.63    443.12 o 
  15   4  19     2755.59     2595.56    307.76 o 
  16   4  19     1446.24     1224.31    255.67 o 
  17   4  19     6000.43     6878.84    466.06 o 
  18   4  19      382.47      598.24    227.62 o 
  19   4  19     3436.88     3427.58    364.08 o 
  20   4  19     1674.33     2262.92    379.15 o 
  21   4  19     1318.63      990.94    339.63 o 
  22   4  19     2592.94     2116.94    539.40 o 
  23   4  19      555.65      779.67    389.39 o 
  24   4  19     2623.84     2088.53    410.58 o 
  25   4  19      340.01      372.41    312.95 o 
  26   4  19        0.52     -257.78    257.78 o 
  27   4  19      129.29      419.94    278.84 o 
  28   4  19     1421.41     1440.41    393.56 o 
  29   4  19      533.37      868.88    495.70 o 
  30   4  19      174.02      287.64    356.98 o 
  31   4  19     1855.96     1541.11    460.40 o 
  32   4  19      829.71      821.14    453.40 o 
   1   5  19     1294.06     1572.15    208.17 o 
   2   5  19     3374.50     3287.68    250.87 o 
   3   5  19      377.39      317.03    168.90 o 
   4   5  19     9589.64     9079.58    458.63 o 
   5   5  19      160.31      307.70    158.82 o 
   6   5  19     1501.03     1342.82    216.62 o 
   7   5  19     3435.91     3578.04    291.13 o 
   8   5  19       39.93       17.71    156.67 o 
   9   5  19      813.87      827.04    198.09 o 
  10   5  19     9866.81     8945.18    464.98 o 
  11   5  19     1431.66     1420.55    293.01 o 
  12   5  19      743.92      987.28    277.36 o 
  13   5  19      618.30      590.97    215.17 o 
  14   5  19      924.09      968.06    253.17 o 
  15   5  19     3243.05     2852.78    347.23 o 
  16   5  19        0.49      284.37    224.99 o 
  17   5  19     3178.44     2911.68    428.63 o 
  18   5  19     2816.44     2837.35    345.09 o 
  19   5  19        0.75       52.77    196.97 o 
  20   5  19      171.41       80.49    208.53 o 
  21   5  19       30.25     -216.34    216.34 o 
  22   5  19      165.44       11.99    288.49 o 
  23   5  19      135.49        8.07    417.39 o 
  24   5  19      644.17      452.31    432.53 o 
  25   5  19     2296.06     2417.69    451.35 o 
  26   5  19     1779.67     2206.87    429.33 o 
  27   5  19      255.65      494.17    336.26 o 
  28   5  19      209.14     -309.49    350.12 o 
  29   5  19     1383.03      498.34    904.94 o 
  30   5  19        4.37      296.14    396.06 o 
   0   6  19     2192.76     1635.92    318.64 o 
   1   6  19     1116.28     1152.76    216.35 o 
   2   6  19       70.35      289.40    179.05 o 
   3   6  19      731.46      947.18    196.44 o 
   4   6  19      122.33        7.33    173.42 o 
   5   6  19     6551.02     5904.84    376.69 o 
   6   6  19     1717.92     1558.63    238.91 o 
   7   6  19     1975.02     1955.73    252.10 o 
   8   6  19      566.79      940.87    211.26 o 
   9   6  19      767.09      678.60    199.84 o 
  10   6  19     5331.00     4799.42    391.12 o 
  11   6  19      296.83      484.45    217.18 o 
  12   6  19     1259.38      709.68    263.44 o 
  13   6  19      375.53      244.48    230.95 o 
  14   6  19     1383.14     1276.94    286.77 o 
  15   6  19      411.45      366.96    238.33 o 
  16   6  19      624.77      240.85    228.76 o 
  17   6  19     1383.90      985.95    483.42 o 
  18   6  19      797.14      547.22    335.01 o 
  19   6  19      980.08      663.95    253.41 o 
  20   6  19       42.73     -144.98    262.80 o 
  21   6  19        0.37       73.70    241.93 o 
  22   6  19      267.60     -114.53    250.94 o 
  23   6  19      560.15      818.26    334.91 o 
  24   6  19     1549.25      808.76    360.81 o 
  25   6  19       28.92       -5.64    307.18 o 
  26   6  19      423.25      264.04    638.72 o 
  27   6  19      237.23     -466.02    466.02 o 
   1   7  19      103.24      285.65    173.01 o 
   2   7  19      112.36      -22.06    166.93 o 
   3   7  19        4.16     -174.57    174.57 o 
   4   7  19     2651.79     2772.80    295.24 o 
   5   7  19     1007.41     1031.52    257.91 o 
   6   7  19      731.35      617.26    228.79 o 
   7   7  19       37.28      399.28    237.52 o 
   8   7  19       34.60     -150.42    215.75 o 
   9   7  19     1448.75     1246.24    271.96 o 
  10   7  19     3524.65     3596.82    411.85 o 
  11   7  19      235.42      713.31    279.22 o 
  12   7  19     1723.73     1988.64    347.27 o 
  13   7  19     2364.63     2217.30    380.08 o 
  14   7  19      486.99      578.80    273.60 o 
  15   7  19        9.04       85.13    265.03 o 
  16   7  19      110.34     -128.70    212.69 o 
  17   7  19      125.88     -196.51    196.51 o 
  18   7  19     2766.63     3206.96    412.53 o 
  19   7  19        2.16      126.12    243.83 o 
  20   7  19      759.25      943.66    302.36 o 
  21   7  19        1.25      148.84    238.06 o 
  22   7  19       38.47      434.54    264.09 o 
  23   7  19      316.85      438.36    267.97 o 
   0   8  19      242.29      204.91    273.12 o 
   1   8  19      175.41      118.41    185.97 o 
   2   8  19      319.30      507.58    222.63 o 
   3   8  19      159.28      266.78    212.44 o 
   4   8  19      215.79      258.91    252.67 o 
   5   8  19      372.66      187.35    210.60 o 
   6   8  19        3.61      357.43    217.17 o 
   7   8  19      272.18      269.74    241.96 o 
   8   8  19     1931.32     1780.13    308.32 o 
   9   8  19     1036.77     1363.95    314.83 o 
  10   8  19      883.04     1051.50    309.05 o 
  11   8  19      322.33      113.26    249.90 o 
  12   8  19      896.36     1528.40    348.82 o 
  13   8  19        0.46      178.33    489.37 o 
  14   8  19     1028.91      772.55    556.52 o 
  15   8  19      263.02      816.84    305.61 o 
  16   8  19       90.75     -303.66    303.66 o 
  17   8  19      416.12      371.42    340.54 o 
  18   8  19      148.22     1116.48    356.09 o 
   1   9  19        3.02      -63.84    288.20 o 
   2   9  19       12.26     -217.70    217.70 o 
   3   9  19       45.72      -73.55    200.03 o 
   4   9  19      464.37      522.99    244.12 o 
   5   9  19      111.52       91.23    226.66 o 
   6   9  19      684.79      745.47    277.90 o 
   7   9  19      238.92      490.68    237.68 o 
   8   9  19       52.43      322.61    448.51 o 
   9   9  19       12.65     -525.51    525.51 o 
   0   0  20     1100.84     1025.06    306.78 o 
   1   0  20      162.98      284.17    166.58 o 
   2   0  20     1683.58     1687.49    235.52 o 
   3   0  20    10038.79     9804.12    458.59 o 
   4   0  20    24693.81    23748.57    768.53 o 
   5   0  20    37135.98    36258.72   1376.92 o 
   6   0  20     1456.89     1883.49    343.26 o 
   7   0  20       62.24       77.25    151.99 o 
   8   0  20      623.81      496.98    204.03 o 
   9   0  20    26932.60    25896.75   1046.23 o 
  10   0  20     8966.63     8301.70    418.25 o 
  11   0  20       80.88       78.76    206.77 o 
  12   0  20       82.66      241.96    181.28 o 
  13   0  20     2376.06     2530.47    558.27 o 
  14   0  20     1582.91     1788.50    325.35 o 
  15   0  20      693.71      621.00    270.70 o 
  16   0  20     1388.19     1030.61    303.28 o 
  17   0  20     6577.62     6705.64    550.95 o 
  18   0  20     6942.44     7193.45    586.45 o 
  19   0  20     5042.04     5272.15    557.33 o 
  20   0  20     4335.75     4650.95    493.67 o 
  21   0  20     1997.66     2463.17    334.50 o 
  22   0  20      464.72      447.41    328.26 o 
  23   0  20     1474.88     2410.97    413.39 o 
  24   0  20     9930.78     8937.92    775.79 o 
  25   0  20      168.56       -9.28    228.93 o 
  26   0  20     3780.71     3526.75    417.51 o 
  27   0  20     3374.64     2960.93    398.00 o 
  28   0  20      249.97      208.11    254.12 o 
  29   0  20       21.65      200.90    271.26 o 
  30   0  20        1.10      -17.02    262.75 o 
  31   0  20     3836.90     4712.80    488.21 o 
  32   0  20     3326.11     4077.95    543.12 o 
  33   0  20       73.97      594.23    388.05 o 
  34   0  20       50.04      360.00    555.69 o 
  35   0  20       35.06      813.68    645.02 o 
   1   1  20     3802.29     3751.25    227.85 o 
   2   1  20       71.93       49.84    138.63 o 
   3   1  20     2066.27     2048.23    176.11 o 
   4   1  20      267.51      313.61    122.14 o 
   5   1  20     4669.60     4421.31    234.10 o 
   6   1  20     7301.95     7397.77    282.79 o 
   7   1  20     2372.13     2398.48    184.03 o 
   8   1  20    26083.24    24750.13    558.47 o 
   9   1  20     9000.05     9297.67    380.13 o 
  10   1  20      110.93       35.70    173.09 o 
  11   1  20     1879.19     1793.00    205.30 o 
  12   1  20      356.30      284.86    148.85 o 
  13   1  20    21315.81    23031.33    638.54 o 
  14   1  20     2569.94     2777.22    218.28 o 
  15   1  20     1609.57     2003.38    232.28 o 
  16   1  20     2575.71     2921.69    269.99 o 
  17   1  20      179.57      236.36    171.86 o 
  18   1  20     5399.22     5756.85    420.31 o 
  19   1  20      478.87      320.07    218.33 o 
  20   1  20       71.45      230.91    183.81 o 
  21   1  20      563.07      673.63    210.93 o 
  22   1  20     8017.67     8633.99    473.84 o 
  23   1  20      317.06      572.91    213.29 o 
  24   1  20      242.26        5.33    190.00 o 
  25   1  20    10194.34     9971.67    467.32 o 
  26   1  20        1.94       92.24    186.24 o 
  27   1  20     1952.56     2140.09    342.01 o 
  28   1  20      994.31     1308.29    269.77 o 
  29   1  20     2038.28     2005.52    318.75 o 
  30   1  20     4246.48     4681.85    373.69 o 
  31   1  20        1.53      303.15    207.69 o 
  32   1  20      229.95      189.99    201.04 o 
  33   1  20      402.53      997.09    243.25 o 
  34   1  20       35.36      327.75    249.09 o 
  35   1  20      441.55      947.94    562.05 o 
   0   2  20      343.33      283.34    173.63 o 
   1   2  20      906.07      830.60    141.23 o 
   2   2  20      935.27     1066.72    153.39 o 
   3   2  20     8641.27     8040.19    304.33 o 
   4   2  20     6341.55     6038.11    272.17 o 
   5   2  20    22881.04    21363.39    511.26 o 
   6   2  20     8745.42     7828.15    301.91 o 
   7   2  20       76.02       11.29    125.32 o 
   8   2  20     1711.07     1815.31    150.02 o 
   9   2  20    20664.12    19145.37    538.35 o 
  10   2  20     8488.75     8489.01    330.04 o 
  11   2  20      499.90      571.75    139.22 o 
  12   2  20    24428.70    23804.38    877.71 o 
  13   2  20     1699.75     1698.21    242.69 o 
  14   2  20      467.05      619.44    170.13 o 
  15   2  20     7255.88     7055.70    425.11 o 
  16   2  20      473.57      232.07    240.73 o 
  17   2  20    10622.51    10562.09    817.59 o 
  18   2  20       26.70      -53.21    187.70 o 
  19   2  20     3640.11     3047.45    339.71 o 
  20   2  20      486.78      733.67    253.47 o 
  21   2  20     3873.24     4158.12    387.31 o 
  22   2  20      172.58      261.27    288.58 o 
  23   2  20     4839.73     4409.57    513.87 o 
  24   2  20      778.49      675.07    249.44 o 
  25   2  20        4.36      133.91    231.67 o 
  26   2  20     5316.15     5445.17    483.75 o 
  27   2  20      373.62      687.50    259.88 o 
  28   2  20       92.14      204.95    225.42 o 
  29   2  20     2685.69     3323.20    354.69 o 
  30   2  20       24.40     -138.61    272.34 o 
  31   2  20     2419.23     3201.47    429.62 o 
  32   2  20        1.45      409.46    226.13 o 
  33   2  20      478.84      817.16    320.92 o 
  34   2  20      341.23      777.91    344.40 o 
   1   3  20     9164.78     9285.13    336.84 o 
   2   3  20     1936.50     2309.37    197.42 o 
   3   3  20       78.16      191.44    127.00 o 
   4   3  20     3859.71     3992.02    236.96 o 
   5   3  20     3596.81     3639.95    226.41 o 
   6   3  20     1645.39     1594.97    218.45 o 
   7   3  20        8.32      -21.67    106.73 o 
   8   3  20     3505.02     3772.07    273.09 o 
   9   3  20    16858.28    16277.94    525.33 o 
  10   3  20       35.63      211.90    166.56 o 
  11   3  20     1081.04     1204.75    202.04 o 
  12   3  20      421.10      618.27    185.67 o 
  13   3  20     8063.55     7608.10    454.23 o 
  14   3  20     8865.36     8123.66    471.28 o 
  15   3  20     1114.27     1001.34    233.53 o 
  16   3  20      615.56      835.33    345.68 o 
  17   3  20       70.31      458.18    185.96 o 
  18   3  20     4869.17     5022.28    401.05 o 
  19   3  20     1495.30     1124.89    254.90 o 
  20   3  20     1379.61     1239.51    319.61 o 
  21   3  20        6.68      136.48    212.29 o 
  22   3  20        2.15      109.84    218.70 o 
  23   3  20     3285.48     3537.93    387.79 o 
  24   3  20     1028.22      990.14    311.20 o 
  25   3  20       37.67     -149.60    290.15 o 
  26   3  20      103.29      316.56    243.04 o 
  27   3  20      371.51     -150.13    320.07 o 
  28   3  20      847.99      750.43    351.70 o 
  29   3  20      371.40      324.12    489.24 o 
  30   3  20      179.71     -226.44    229.54 o 
  31   3  20      572.77     1018.29    288.29 o 
  32   3  20      580.45      489.02    273.34 o 
  33   3  20        0.28      149.70    232.64 o 
   0   4  20     5363.29     5278.79    411.24 o 
   1   4  20      215.78      195.23    130.11 o 
   2   4  20       80.95       80.11    137.83 o 
   3   4  20     6183.46     6369.80    305.46 o 
   4   4  20      582.04      680.44    157.55 o 
   5   4  20      644.06      708.97    161.72 o 
   6   4  20      210.00      145.18    145.02 o 
   7   4  20       48.94       -4.48    161.08 o 
   8   4  20       11.47     -157.93    157.93 o 
   9   4  20       76.21      208.00    149.81 o 
  10   4  20      728.24      716.35    201.07 o 
  11   4  20     5502.04     5152.04    357.14 o 
  12   4  20     5330.42     5296.23    357.14 o 
  13   4  20     1647.49     1351.90    260.33 o 
  14   4  20      610.64      735.87    246.77 o 
  15   4  20     2346.71     2334.09    378.20 o 
  16   4  20        8.56      206.99    209.89 o 
  17   4  20      117.41     -170.35    170.35 o 
  18   4  20        3.75      151.76    211.56 o 
  19   4  20     1632.22     1152.95    293.24 o 
  20   4  20      911.07      785.37    321.96 o 
  21   4  20      122.70      649.75    285.96 o 
  22   4  20      593.62      519.74    292.96 o 
  23   4  20        6.88       77.06    270.02 o 
  24   4  20       78.94      104.00    293.85 o 
  25   4  20      714.19     1367.23    365.62 o 
  26   4  20      846.06      808.94    353.65 o 
  27   4  20      132.12      180.13    314.80 o 
  28   4  20       31.11      -35.16    399.68 o 
  29   4  20      521.49     1048.80    341.59 o 
  30   4  20       69.33      149.04    549.48 o 
  31   4  20       15.60      204.80    567.29 o 
   1   5  20     5632.56     5660.03    321.74 o 
   2   5  20      532.84      553.60    171.22 o 
   3   5  20        5.08       89.73    155.30 o 
   4   5  20      263.92      263.01    159.01 o 
   5   5  20     1378.98     1753.34    239.67 o 
   6   5  20     7345.75     7018.32    375.86 o 
   7   5  20     1291.37     1135.27    215.06 o 
   8   5  20     5039.67     4829.73    327.59 o 
   9   5  20     3953.52     3803.27    296.18 o 
  10   5  20     1505.93     1378.42    257.37 o 
  11   5  20       85.69       -9.68    188.45 o 
  12   5  20     2876.82     3245.05    316.12 o 
  13   5  20     5008.02     5106.54    416.90 o 
  14   5  20        7.03      -11.82    208.73 o 
  15   5  20     1710.81     1852.12    312.76 o 
  16   5  20     1913.03     1527.59    285.69 o 
  17   5  20      117.54       12.42    187.44 o 
  18   5  20      318.91      227.55    216.11 o 
  19   5  20     2308.98     1988.05    331.51 o 
  20   5  20      608.22      327.79    316.97 o 
  21   5  20     2235.21     2973.95    445.18 o 
  22   5  20      865.72     1044.08    337.02 o 
  23   5  20      899.87      798.22    537.53 o 
  24   5  20      671.60     1079.45    373.47 o 
  25   5  20      641.40      105.11    355.63 o 
  26   5  20        1.14      104.51    292.21 o 
  27   5  20      548.82      575.18    331.42 o 
  28   5  20       10.17     -367.56    367.56 o 
  29   5  20      152.93       -9.81    763.92 o 
   0   6  20     2664.99     2647.69    367.96 o 
   1   6  20       89.47     -166.25    166.25 o 
   2   6  20       52.05       80.70    163.75 o 
   3   6  20       93.59      210.38    168.60 o 
   4   6  20       98.12       54.41    181.85 o 
   5   6  20     1228.66     1756.23    255.64 o 
   6   6  20      678.73      641.01    210.10 o 
   7   6  20        2.63     -127.02    170.31 o 
   8   6  20       35.66      -91.41    175.26 o 
   9   6  20      846.89      656.03    232.69 o 
  10   6  20      192.62      222.13    218.47 o 
  11   6  20     2073.02     1651.65    303.97 o 
  12   6  20       94.83      -68.95    214.99 o 
  13   6  20       52.21      -60.17    207.11 o 
  14   6  20      637.35      148.51    234.75 o 
  15   6  20       61.46      -70.33    219.38 o 
  16   6  20       64.75      130.54    223.46 o 
  17   6  20      451.45      337.85    350.32 o 
  18   6  20      116.79      128.46    233.48 o 
  19   6  20       40.83      257.80    238.59 o 
  20   6  20      211.75     -212.95    212.95 o 
  21   6  20        6.68      134.92    236.18 o 
  22   6  20      459.01      538.42    332.45 o 
  23   6  20        6.25      198.38    300.00 o 
  24   6  20      162.96       -7.77    300.88 o 
  25   6  20       95.95      412.17    309.27 o 
  26   6  20       76.77      311.87    358.84 o 
   1   7  20      760.57      611.71    205.15 o 
   2   7  20       61.45      272.75    197.05 o 
   3   7  20       37.58      -55.15    191.83 o 
   4   7  20     1007.56     1257.28    282.10 o 
   5   7  20     1278.18     1035.34    261.76 o 
   6   7  20      201.36      -44.31    201.36 o 
   7   7  20      298.69      353.45    228.82 o 
   8   7  20      120.81       82.08    232.97 o 
   9   7  20     1221.50     1479.41    298.58 o 
  10   7  20      726.74     1187.05    309.70 o 
  11   7  20        1.13      270.32    245.88 o 
  12   7  20     1128.39     1118.78    362.26 o 
  13   7  20     1799.79     2119.53    367.30 o 
  14   7  20        5.92      -17.27    235.77 o 
  15   7  20     1302.80     1217.78    324.59 o 
  16   7  20      117.16      162.13    297.31 o 
  17   7  20       40.01     -256.79    256.79 o 
  18   7  20      184.90      115.01    264.52 o 
  19   7  20       46.02     -106.90    229.07 o 
  20   7  20        3.35     -209.55    209.55 o 
  21   7  20      502.70      699.15    278.20 o 
  22   7  20       36.95     -226.46    226.46 o 
   0   8  20      414.41     1427.95    387.13 o 
   1   8  20      277.10      147.79    260.71 o 
   2   8  20      197.61      237.57    211.44 o 
   3   8  20      715.00      463.78    234.11 o 
   4   8  20      122.15      210.68    217.05 o 
   5   8  20       28.52     -203.62    203.62 o 
   6   8  20      671.67     1025.91    293.81 o 
   7   8  20       38.42      158.99    221.07 o 
   8   8  20      410.88      770.49    287.42 o 
   9   8  20       14.42       76.93    275.22 o 
  10   8  20      107.39      249.09    293.12 o 
  11   8  20      483.37      789.75    331.54 o 
  12   8  20       57.10      115.27    267.63 o 
  13   8  20        2.17     -179.24    326.90 o 
  14   8  20      229.80      -13.35    337.92 o 
  15   8  20        0.47      -46.42    452.56 o 
  16   8  20      222.10      242.45    399.26 o 
  17   8  20        0.25     -281.60    281.60 o 
   1   9  20      110.28     1124.81    267.88 o 
   2   9  20      100.52      153.38    203.57 o 
   3   9  20      109.48      108.30    201.56 o 
   4   9  20      218.31      141.03    230.86 o 
   5   9  20      277.92      174.79    229.88 o 
   6   9  20      202.81      413.35    252.19 o 
   7   9  20      169.98       -4.95    639.32 o 
   1   1  21     2740.01     2736.89    214.52 o 
   2   1  21     6335.19     6378.94    286.44 o 
   3   1  21      868.32      808.84    144.81 o 
   4   1  21    26615.83    24913.80    576.11 o 
   5   1  21      176.10      140.23    114.65 o 
   6   1  21     8263.38     8260.01    307.16 o 
   7   1  21       32.69       80.65    121.33 o 
   8   1  21     2291.07     2294.96    212.92 o 
   9   1  21       35.59       80.56    103.19 o 
  10   1  21    17136.21    16405.48    463.87 o 
  11   1  21      404.49      651.71    189.75 o 
  12   1  21     7536.28     7938.07    374.25 o 
  13   1  21      188.49      -56.79    195.86 o 
  14   1  21      276.50      526.93    220.27 o 
  15   1  21      488.15      328.55    231.48 o 
  16   1  21     6569.98     6407.31    432.22 o 
  17   1  21       80.14      288.85    214.54 o 
  18   1  21    10022.62    10330.30    679.08 o 
  19   1  21      467.80      643.50    301.82 o 
  20   1  21     3272.76     2632.48    343.80 o 
  21   1  21      228.80       -5.60    216.37 o 
  22   1  21      336.23      512.99    220.91 o 
  23   1  21        1.93      350.00    205.35 o 
  24   1  21       51.22       61.09    243.87 o 
  25   1  21      188.60       51.52    189.19 o 
  26   1  21     1820.58     2154.42    265.17 o 
  27   1  21       68.39      -46.27    184.48 o 
  28   1  21      137.02      322.26    212.15 o 
  29   1  21       16.51      234.22    208.39 o 
  30   1  21      305.87      811.95    237.46 o 
  31   1  21      133.11      366.74    210.96 o 
  32   1  21      300.54     1181.48    251.64 o 
  33   1  21        0.80       38.58    196.18 o 
  34   1  21      188.03      797.38    232.38 o 
   0   2  21    15670.63    14054.47    572.79 o 
   1   2  21      615.14      756.25    143.72 o 
   2   2  21    22088.48    20079.97    501.58 o 
   3   2  21     1865.55     1878.90    183.92 o 
   4   2  21      573.37      557.17    160.24 o 
   5   2  21     8424.21     7881.00    325.76 o 
   6   2  21    38573.04    36325.07    834.07 o 
   7   2  21       71.40      115.36    123.02 o 
   8   2  21    25115.37    23938.53    859.28 o 
   9   2  21      312.81      222.01    117.06 o 
  10   2  21      623.29      449.28    128.24 o 
  11   2  21     1715.20     2081.23    216.20 o 
  12   2  21     5888.44     6124.69    541.71 o 
  13   2  21        3.90      176.99    147.03 o 
  14   2  21     4773.06     4785.36    417.88 o 
  15   2  21     2496.05     2728.95    264.31 o 
  16   2  21     6376.26     6657.97    686.38 o 
  17   2  21     1123.59      994.61    261.07 o 
  18   2  21      753.82      790.33    225.43 o 
  19   2  21     1598.84     1187.50    278.88 o 
  20   2  21     8754.96     8550.51    933.53 o 
  21   2  21      932.14      670.12    281.37 o 
  22   2  21     1666.25     1823.20    322.55 o 
  23   2  21       81.89      374.22    270.93 o 
  24   2  21     2440.52     1986.08    329.54 o 
  25   2  21     1231.98     1101.73    283.40 o 
  26   2  21       56.46      621.00    241.65 o 
  27   2  21       55.44      513.92    270.67 o 
  28   2  21     3673.05     2701.51    370.55 o 
  29   2  21        2.05      438.46    253.72 o 
  30   2  21     2355.12     2870.38    350.27 o 
  31   2  21      548.62      520.22    242.29 o 
  32   2  21       68.80      794.75    239.74 o 
  33   2  21       16.64      274.06    325.79 o 
   1   3  21     6913.90     7070.16    304.27 o 
   2   3  21     2588.59     2440.50    207.95 o 
   3   3  21     2047.77     1998.01    193.38 o 
   4   3  21     1300.06     1853.08    190.93 o 
   5   3  21      108.85      192.79    124.95 o 
   6   3  21     2154.05     2366.91    200.77 o 
   7   3  21     2049.96     2122.75    191.96 o 
   8   3  21      255.65      231.62    148.99 o 
   9   3  21     1534.38     1506.54    197.24 o 
  10   3  21     4345.20     4257.53    341.68 o 
  11   3  21       97.13      115.52    168.25 o 
  12   3  21     4528.91     4228.29    543.67 o 
  13   3  21     3755.63     4661.87    679.97 o 
  14   3  21      809.95      596.80    232.05 o 
  15   3  21      622.95      792.95    229.56 o 
  16   3  21      503.36      468.56    230.84 o 
  17   3  21     2948.42     2904.26    337.61 o 
  18   3  21     6524.93     6066.49    551.07 o 
  19   3  21      161.78      237.51    226.57 o 
  20   3  21      497.76      387.55    274.08 o 
  21   3  21     3357.33     3526.24    451.11 o 
  22   3  21     1438.41     1443.15    443.68 o 
  23   3  21      242.14      158.18    248.66 o 
  24   3  21      842.28     1055.50    356.11 o 
  25   3  21     1452.48     1140.77    361.79 o 
  26   3  21      509.49     1364.25    321.69 o 
  27   3  21      120.70     -235.41    235.41 o 
  28   3  21     1800.38     1382.82    370.70 o 
  29   3  21      195.19      655.43    323.94 o 
  30   3  21        1.07       69.64    219.65 o 
  31   3  21      498.11      775.89    286.29 o 
  32   3  21      157.07      326.31    286.93 o 
   0   4  21    10628.72    11036.07    559.47 o 
   1   4  21     4759.33     4357.41    272.90 o 
   2   4  21        1.60       82.96    140.63 o 
   3   4  21     1443.35     1451.80    187.45 o 
   4   4  21      132.09       74.36    139.35 o 
   5   4  21      949.37      919.78    174.05 o 
   6   4  21        3.40      -50.81    147.96 o 
   7   4  21        6.88      -54.68    164.49 o 
   8   4  21       44.01      -45.37    157.23 o 
   9   4  21      170.96      245.00    180.88 o 
  10   4  21      243.50       34.44    171.48 o 
  11   4  21     2783.18     2356.04    269.47 o 
  12   4  21     2519.65     2787.35    287.10 o 
  13   4  21     1543.42     1226.20    268.35 o 
  14   4  21      187.85      129.36    191.92 o 
  15   4  21       51.86      241.55    197.62 o 
  16   4  21     3121.60     2822.36    324.60 o 
  17   4  21     1122.06     1092.48    246.14 o 
  18   4  21      207.33      -59.69    312.76 o 
  19   4  21      103.46       78.32    257.44 o 
  20   4  21     1893.55     1774.72    360.82 o 
  21   4  21     1587.06     1590.61    355.23 o 
  22   4  21     2625.52     2550.78    417.90 o 
  23   4  21      168.06        2.52    281.93 o 
  24   4  21        2.65       59.78    284.77 o 
  25   4  21      455.36      489.29    321.69 o 
  26   4  21       55.15      -53.08    388.40 o 
  27   4  21        0.98      220.94    513.17 o 
  28   4  21      296.21      100.02    296.96 o 
  29   4  21      283.37      376.92    395.72 o 
  30   4  21       22.25      210.48    329.44 o 
  31   4  21       26.75      -18.68    500.09 o 
   1   5  21     3336.53     3610.74    275.11 o 
   2   5  21    13588.36    13330.54    463.14 o 
   3   5  21     1349.73     1303.07    225.16 o 
   4   5  21      380.27      180.83    163.11 o 
   5   5  21      186.58      137.44    173.14 o 
   6   5  21      360.23       82.24    168.28 o 
   7   5  21     6182.20     6735.89    379.31 o 
   8   5  21        6.86     -162.07    162.07 o 
   9   5  21      771.72      631.15    231.10 o 
  10   5  21     8512.59     7491.76    446.51 o 
  11   5  21       21.76      -24.88    213.11 o 
  12   5  21    14735.12    13951.71    900.59 o 
  13   5  21     2192.71     2688.33    345.71 o 
  14   5  21      810.74      692.61    258.76 o 
  15   5  21     1314.34     1381.11    284.61 o 
  16   5  21      720.12      597.99    242.29 o 
  17   5  21     1225.83     1134.25    278.68 o 
  18   5  21        3.37       12.74    238.05 o 
  19   5  21      190.04     -213.91    222.24 o 
  20   5  21     1006.28     1192.40    330.78 o 
  21   5  21     2029.58     2571.89    438.63 o 
  22   5  21       40.45     -126.72    381.25 o 
  23   5  21      420.05       25.37    340.68 o 
  24   5  21     2141.52     1547.84    392.93 o 
  25   5  21     1650.50     2123.31    419.30 o 
  26   5  21        2.57      -16.92    460.53 o 
  27   5  21       33.52     -370.63    370.63 o 
  28   5  21      196.38     -311.72    311.72 o 
   0   6  21     1056.46      976.62    336.42 o 
   1   6  21      786.74      755.94    215.17 o 
   2   6  21      730.00      921.59    206.48 o 
   3   6  21     5353.68     5833.97    382.23 o 
   4   6  21        1.07      260.99    186.08 o 
   5   6  21      998.73      850.24    228.61 o 
   6   6  21     2834.39     2884.48    292.51 o 
   7   6  21      179.27      187.95    199.20 o 
   8   6  21      110.19     -173.91    173.91 o 
   9   6  21     2053.21     2065.24    297.91 o 
  10   6  21     3559.78     3425.40    342.56 o 
  11   6  21     1361.20     1675.13    290.69 o 
  12   6  21     1092.44     1255.46    268.42 o 
  13   6  21      135.81     -190.92    217.83 o 
  14   6  21      274.07      171.63    224.19 o 
  15   6  21       16.02      -91.50    214.66 o 
  16   6  21      101.99      418.86    238.20 o 
  17   6  21     1076.99     1636.38    322.10 o 
  18   6  21     1464.37     1380.63    395.96 o 
  19   6  21      974.24      537.71    269.20 o 
  20   6  21     2630.18     2431.58    448.91 o 
  21   6  21     1375.02     1097.66    299.09 o 
  22   6  21     1606.75     1697.69    413.87 o 
  23   6  21      241.43     -264.22    264.22 o 
  24   6  21      344.66      579.87    563.09 o 
  25   6  21      383.03     -108.85    297.11 o 
  26   6  21      157.84     -331.54    842.20 o 
   1   7  21      577.42      467.21    225.70 o 
   2   7  21      748.41     1032.34    245.18 o 
   3   7  21      380.75      396.44    216.11 o 
   4   7  21      215.68        9.85    258.23 o 
   5   7  21     1022.04      924.61    235.86 o 
   6   7  21       74.10     -210.38    210.38 o 
   7   7  21      833.06      624.38    241.13 o 
   8   7  21       40.73     -210.28    210.28 o 
   9   7  21       11.26      -93.51    230.56 o 
  10   7  21      735.24      532.03    255.75 o 
  11   7  21        9.05      -92.24    230.27 o 
  12   7  21      354.39      -91.64    226.85 o 
  13   7  21      370.19      156.63    250.09 o 
  14   7  21       12.78      102.38    367.41 o 
  15   7  21      168.16       29.04    253.02 o 
  16   7  21      250.80     -173.59    312.38 o 
  17   7  21      799.62     1370.94    320.48 o 
  18   7  21     1239.04      957.88    352.43 o 
  19   7  21      251.37      318.20    253.00 o 
  20   7  21      165.23      146.93    299.23 o 
  21   7  21      395.01      267.61    256.82 o 
  22   7  21       77.61     -317.58    407.89 o 
   0   8  21        6.10     -111.28    269.18 o 
   1   8  21      193.36      389.19    236.66 o 
   2   8  21      330.14      124.66    219.51 o 
   3   8  21     1119.27     1573.36    285.13 o 
   4   8  21      344.85      360.10    219.04 o 
   5   8  21      115.34      170.17    228.80 o 
   6   8  21      115.19      179.97    229.79 o 
   7   8  21        3.83      -24.25    239.73 o 
   8   8  21      180.20      -50.90    282.20 o 
   9   8  21       27.27     -173.24    273.50 o 
  10   8  21       28.90     -149.49    283.16 o 
  11   8  21      864.94     1073.63    360.22 o 
  12   8  21       11.54     -138.90    261.11 o 
  13   8  21      292.73       72.81    300.40 o 
  14   8  21      486.35      256.47    313.00 o 
  15   8  21       18.76       31.09    273.75 o 
  16   8  21      563.29     -235.30    443.26 o 
   1   9  21      410.95      357.99    223.96 o 
   2   9  21      940.72      923.46    264.01 o 
   3   9  21      115.23     -111.81    233.80 o 
   4   9  21        0.96     -410.59    506.21 o 
   0   0  22     1908.19     2221.80    392.11 o 
   1   0  22    23666.14    23984.69    796.14 o 
   2   0  22     6778.29     6318.40    575.07 o 
   3   0  22     2284.32     3093.93    353.97 o 
   4   0  22     1806.48     2132.09    272.29 o 
   5   0  22      176.63       83.32    247.26 o 
   6   0  22    18196.78    18269.50    884.21 o 
   7   0  22     1128.48     1020.90    202.35 o 
   8   0  22     1673.91     1681.20    227.77 o 
   9   0  22     6733.29     6127.76    414.68 o 
  10   0  22     4986.73     4874.29    426.42 o 
  11   0  22     1504.93     1476.50    261.92 o 
  12   0  22      189.98      184.18    355.46 o 
  13   0  22      473.01      635.28    497.80 o 
  14   0  22     1301.03     1196.66    459.37 o 
  15   0  22     9876.89     9027.80    890.54 o 
  16   0  22     2266.24     2594.74   1148.50 o 
  17   0  22     1243.53     1694.77    361.10 o 
  18   0  22     2716.61     3265.35    456.14 o 
  19   0  22      200.88      135.40    273.99 o 
  20   0  22    16022.80    16257.46    704.09 o 
  21   0  22       79.81      322.73    246.91 o 
  22   0  22     5265.23     5373.70    462.26 o 
  23   0  22     3586.27     4456.05    432.59 o 
  24   0  22       57.27       54.68    284.58 o 
  25   0  22      532.50      365.05    328.12 o 
  26   0  22      821.07      674.08    377.37 o 
  27   0  22       11.32     -256.44    256.44 o 
  28   0  22     2137.76     2841.71    574.67 o 
  29   0  22     3254.25     3745.81    520.83 o 
  30   0  22       18.64      -42.94    340.89 o 
  31   0  22      911.74      921.32    365.70 o 
  32   0  22     3689.32     4882.23    587.02 o 
  33   0  22      349.00      313.50    473.11 o 
  34   0  22       49.63      988.02    356.64 o 
   1   1  22       74.99      117.74    122.59 o 
   2   1  22    27892.40    25253.15    590.70 o 
   3   1  22     2599.89     2736.90    213.43 o 
   4   1  22     4475.50     4700.42    255.84 o 
   5   1  22    23266.37    22251.25    538.44 o 
   6   1  22      470.73      471.69    130.71 o 
   7   1  22        3.32      103.10    111.04 o 
   8   1  22       91.61      136.34    111.31 o 
   9   1  22     6663.31     6802.32    305.27 o 
  10   1  22    15829.41    15155.65    595.86 o 
  11   1  22       85.00      121.09    159.04 o 
  12   1  22    17050.46    16346.36    628.15 o 
  13   1  22      464.29      504.15    160.19 o 
  14   1  22     9035.29     9102.62    491.93 o 
  15   1  22      536.19     1117.50    233.19 o 
  16   1  22    14760.23    15184.18    722.86 o 
  17   1  22     6057.94     6784.53    455.52 o 
  18   1  22     2613.20     2649.96    327.12 o 
  19   1  22       31.11      101.44    215.57 o 
  20   1  22     1003.84     1274.30    276.41 o 
  21   1  22      428.21      331.35    230.70 o 
  22   1  22      728.45      746.56    259.99 o 
  23   1  22      448.51      489.56    242.28 o 
  24   1  22     4794.60     6514.00    495.66 o 
  25   1  22     1339.61     1647.49    250.69 o 
  26   1  22       29.37      173.45    186.96 o 
  27   1  22      695.80     1195.37    246.92 o 
  28   1  22     1534.16     1766.16    275.59 o 
  29   1  22       82.42      164.18    209.29 o 
  30   1  22      260.28      688.01    247.92 o 
  31   1  22     2140.38     2536.98    312.34 o 
  32   1  22      541.87      974.23    385.41 o 
  33   1  22       14.13      179.93    227.66 o 
   0   2  22     8514.06     8224.61    462.88 o 
   1   2  22     1873.15     2070.49    198.03 o 
   2   2  22     4676.59     4318.37    255.23 o 
   3   2  22    17243.31    15226.97    434.87 o 
   4   2  22      827.84      877.72    152.19 o 
   5   2  22     1071.35     1180.27    166.10 o 
   6   2  22    10065.55     9609.65    356.08 o 
   7   2  22     3361.92     3167.53    298.64 o 
   8   2  22       21.59       14.49    116.80 o 
   9   2  22       28.43      113.24    140.75 o 
  10   2  22     2257.00     2509.46    251.65 o 
  11   2  22     8573.87     7652.31    516.57 o 
  12   2  22     2611.84     1999.99    361.54 o 
  13   2  22     1815.38     1321.93    213.01 o 
  14   2  22       89.49       74.01    151.06 o 
  15   2  22     1677.48     1487.13    253.74 o 
  16   2  22     3388.66     3633.77    555.87 o 
  17   2  22     1093.15      923.52    237.77 o 
  18   2  22     1979.44     1696.84    277.48 o 
  19   2  22     1768.86     1668.87    299.25 o 
  20   2  22     5981.68     5059.35    421.08 o 
  21   2  22      710.17      934.62    267.08 o 
  22   2  22     1144.66     1400.68    290.42 o 
  23   2  22      236.26      297.91    236.97 o 
  24   2  22     2771.43     2384.84    351.51 o 
  25   2  22     1528.15     1896.61    324.40 o 
  26   2  22      557.39      703.31    272.12 o 
  27   2  22      210.40     -246.22    246.22 o 
  28   2  22      517.37      226.78    247.66 o 
  29   2  22      179.30      489.61    253.49 o 
  30   2  22      226.45       -5.77    424.44 o 
  31   2  22        2.09      762.49    253.18 o 
  32   2  22      383.83      392.57    328.52 o 
  33   2  22       51.09      812.10    260.92 o 
   1   3  22      407.39      521.68    141.36 o 
   2   3  22     8993.85     9002.12    348.14 o 
   3   3  22      922.12     1237.89    172.78 o 
   4   3  22       12.99      214.97    126.04 o 
   5   3  22     5223.18     5043.30    276.54 o 
   6   3  22      198.42       84.25    122.60 o 
   7   3  22     1400.17     1195.55    193.29 o 
   8   3  22       26.45      188.57    142.47 o 
   9   3  22     2109.40     2179.04    247.93 o 
  10   3  22     1612.69     1751.44    269.08 o 
  11   3  22      194.06      167.10    199.17 o 
  12   3  22      318.15      323.28    217.01 o 
  13   3  22     1942.96     1708.15    287.12 o 
  14   3  22      363.34      351.49    204.66 o 
  15   3  22       12.83       18.52    187.65 o 
  16   3  22     2321.58     2824.26    332.12 o 
  17   3  22     1171.70     1263.61    319.55 o 
  18   3  22     1051.38      871.16    404.89 o 
  19   3  22    13056.12    12438.55    747.72 o 
  20   3  22      192.68      261.23    274.01 o 
  21   3  22      124.64      263.50    281.13 o 
  22   3  22      192.38      116.00    305.26 o 
  23   3  22      835.66      599.52    347.97 o 
  24   3  22     1971.27     2250.01    452.54 o 
  25   3  22     1335.22     1383.48    376.09 o 
  26   3  22      702.07     1156.44    391.25 o 
  27   3  22      895.17      878.25    359.24 o 
  28   3  22     1101.52     1265.84    361.08 o 
  29   3  22       42.73     -118.39    283.27 o 
  30   3  22      237.55      178.47    449.72 o 
  31   3  22        0.34     -131.85    390.54 o 
  32   3  22        0.38      356.27    299.41 o 
   0   4  22       67.46       97.62    210.64 o 
   1   4  22     6234.07     6294.27    359.01 o 
   2   4  22     4640.03     5116.84    297.67 o 
   3   4  22      989.83      935.40    185.50 o 
   4   4  22     1819.15     1899.23    211.16 o 
   5   4  22     2534.00     2562.07    228.11 o 
   6   4  22    11926.36    11710.17    456.20 o 
   7   4  22      256.79      344.20    175.64 o 
   8   4  22     4153.43     4094.57    332.44 o 
   9   4  22      935.17      864.42    211.07 o 
  10   4  22      944.47      741.31    206.27 o 
  11   4  22       29.34     -137.97    161.00 o 
  12   4  22       23.67        2.35    185.31 o 
  13   4  22     6641.89     7112.00    481.12 o 
  14   4  22      499.90      515.25    221.23 o 
  15   4  22     1176.90     1386.66    310.44 o 
  16   4  22      876.55     1363.85    307.10 o 
  17   4  22     1418.87     1710.46    325.66 o 
  18   4  22      597.77      451.42    433.96 o 
  19   4  22      151.07      295.92    250.26 o 
  20   4  22     1770.85     1704.37    379.75 o 
  21   4  22      266.58      410.03    275.04 o 
  22   4  22       23.27      145.69    290.49 o 
  23   4  22     1688.75     1934.34    412.63 o 
  24   4  22        3.36     -247.90    272.45 o 
  25   4  22       59.71     -121.76    280.28 o 
  26   4  22       45.27      462.04    304.06 o 
  27   4  22      402.61      169.94    304.55 o 
  28   4  22     1144.27     1501.13    422.63 o 
  29   4  22      119.48     -374.54    374.54 o 
  30   4  22      561.36       18.72    419.11 o 
   1   5  22     4787.40     4563.83    349.46 o 
   2   5  22      298.54      128.70    159.21 o 
   3   5  22      170.26      331.48    168.18 o 
   4   5  22     1995.49     1936.70    265.61 o 
   5   5  22        2.14     -155.06    155.06 o 
   6   5  22      894.95      830.97    213.09 o 
   7   5  22     3274.85     3620.36    325.10 o 
   8   5  22       17.78      -74.85    172.48 o 
   9   5  22        3.92       14.28    183.53 o 
  10   5  22     1021.77     1342.82    264.64 o 
  11   5  22      140.77      260.85    198.79 o 
  12   5  22        4.55      297.18    228.69 o 
  13   5  22     2823.81     2322.76    334.69 o 
  14   5  22      353.23      582.09    241.84 o 
  15   5  22     2831.40     3226.04    376.47 o 
  16   5  22       39.11      134.76    221.19 o 
  17   5  22      156.26     -203.11    203.11 o 
  18   5  22     1154.48      938.81    275.07 o 
  19   5  22      935.11     1093.36    285.22 o 
  20   5  22        1.23     -380.97    380.97 o 
  21   5  22     4496.07     4772.65    801.79 o 
  22   5  22      115.93      166.78    485.96 o 
  23   5  22      427.70      875.70    336.68 o 
  24   5  22      336.75      491.73    347.41 o 
  25   5  22      988.63     1364.45    381.88 o 
  26   5  22       74.76       87.59    379.97 o 
  27   5  22      228.77       36.55    435.82 o 
  28   5  22        0.49     -119.34    288.04 o 
   0   6  22      263.32       18.87    294.22 o 
   1   6  22      381.54      243.31    181.38 o 
   2   6  22      248.41      179.72    182.40 o 
   3   6  22      110.53      112.01    179.40 o 
   4   6  22      775.54      791.72    222.39 o 
   5   6  22       53.89     -185.71    185.71 o 
   6   6  22        4.81      102.03    199.62 o 
   7   6  22      579.59      607.41    222.91 o 
   8   6  22       37.95        9.85    204.39 o 
   9   6  22     1912.62     1860.87    294.31 o 
  10   6  22       76.38       63.59    211.26 o 
  11   6  22      148.13       48.53    211.54 o 
  12   6  22      121.06      -24.84    219.11 o 
  13   6  22      764.24      820.35    302.51 o 
  14   6  22      150.44      347.30    304.40 o 
  15   6  22        6.55     -138.50    210.27 o 
  16   6  22      120.01      -72.80    230.57 o 
  17   6  22        5.07      -78.92    248.08 o 
  18   6  22        3.00     -215.01    215.01 o 
  19   6  22       59.23       84.55    217.01 o 
  20   6  22       79.33     -271.86    271.86 o 
  21   6  22       30.55     -211.43    364.64 o 
  22   6  22      100.54      128.08    280.58 o 
  23   6  22      657.64      273.38    291.61 o 
  24   6  22        0.48     -247.13    284.58 o 
  25   6  22       36.22     -104.50    291.77 o 
   1   7  22       44.84      144.41    221.01 o 
   2   7  22       57.47      -33.36    210.69 o 
   3   7  22        1.53      151.82    207.16 o 
   4   7  22       38.29     -193.54    193.54 o 
   5   7  22     1340.70     1574.91    294.02 o 
   6   7  22        0.71     -130.19    212.88 o 
   7   7  22     1041.25     1280.89    310.18 o 
   8   7  22      380.90      310.13    237.07 o 
   9   7  22      702.74      532.23    257.88 o 
  10   7  22       59.05       -6.26    238.37 o 
  11   7  22       28.63      -41.82    244.40 o 
  12   7  22      250.69      160.79    254.55 o 
  13   7  22      260.72      185.90    246.75 o 
  14   7  22      341.16      227.47    258.67 o 
  15   7  22      178.55      212.24    248.04 o 
  16   7  22       66.39      149.69    263.95 o 
  17   7  22      348.93      335.46    255.33 o 
  18   7  22       95.10      -27.10    224.33 o 
  19   7  22        0.95     -185.82    381.49 o 
  20   7  22       25.47     -359.41    359.41 o 
  21   7  22        2.50     -245.30    245.30 o 
   0   8  22     1388.28     1326.80    780.19 o 
   1   8  22      453.44      516.84    256.31 o 
   2   8  22     1146.20     1322.91    280.65 o 
   3   8  22     1400.64     1610.44    288.80 o 
   4   8  22        6.36      299.54    269.64 o 
   5   8  22     1928.47     2019.79    321.29 o 
   6   8  22     1247.63     1630.84    307.15 o 
   7   8  22      332.26      608.75    293.62 o 
   8   8  22      603.18      848.50    362.87 o 
   9   8  22      198.27       97.84    269.59 o 
  10   8  22       10.88     -252.85    252.85 o 
  11   8  22      879.68      774.01    370.74 o 
  12   8  22       49.87     -103.05    494.05 o 
  13   8  22      111.86      647.19    312.17 o 
  14   8  22      562.97      179.14    293.47 o 
  15   8  22      194.23       -1.81    383.29 o 
   1   1  23    25480.50    23858.97    642.33 o 
   2   1  23     2562.91     2865.04    220.61 o 
   3   1  23        4.72       82.62    122.73 o 
   4   1  23     7544.29     7783.62    376.67 o 
   5   1  23    17325.00    17210.90    713.79 o 
   6   1  23      798.21      959.76    205.03 o 
   7   1  23    13448.22    12729.49    394.25 o 
   8   1  23      376.34      424.41    124.91 o 
   9   1  23     6035.71     6451.41    309.05 o 
  10   1  23    11325.35    11458.11    531.94 o 
  11   1  23     1089.26      949.88    229.65 o 
  12   1  23     5805.90     6054.39    416.63 o 
  13   1  23    11804.55    11794.57    995.96 o 
  14   1  23      199.73      255.07    203.24 o 
  15   1  23     8235.84     8849.10    503.71 o 
  16   1  23      732.99     1040.71    261.43 o 
  17   1  23     3242.12     4084.95    373.73 o 
  18   1  23     1624.37     1309.98    341.17 o 
  19   1  23     2585.46     3064.83    361.63 o 
  20   1  23      244.70      312.65    221.07 o 
  21   1  23     3939.46     4180.70    405.92 o 
  22   1  23     1463.94     1118.71    323.56 o 
  23   1  23     1037.33     1407.64    299.79 o 
  24   1  23       96.50      192.00    227.15 o 
  25   1  23      120.95      541.94    225.32 o 
  26   1  23      325.89      611.74    243.98 o 
  27   1  23     1499.67     1953.56    299.79 o 
  28   1  23       12.10      205.28    199.79 o 
  29   1  23        6.93       64.97    202.94 o 
  30   1  23       46.64      482.36    279.42 o 
  31   1  23      827.45     1083.14    402.17 o 
  32   1  23      276.51     1066.80    317.26 o 
  33   1  23      188.21      382.68    287.14 o 
   0   2  23     4380.38     3997.71    367.98 o 
   1   2  23     2893.42     3017.05    231.53 o 
   2   2  23     1332.85     1124.21    172.25 o 
   3   2  23     7834.61     8214.69    342.07 o 
   4   2  23     4096.65     4207.64    258.32 o 
   5   2  23     3278.48     3017.44    228.64 o 
   6   2  23       32.18      281.68    157.24 o 
   7   2  23       70.25       83.46    148.00 o 
   8   2  23      607.89      451.11    150.91 o 
   9   2  23     1083.44     1140.76    348.69 o 
  10   2  23     1961.34     1684.76    437.27 o 
  11   2  23    18313.14    17264.58    669.82 o 
  12   2  23     2978.73     2522.13    314.88 o 
  13   2  23      107.96      103.56    207.59 o 
  14   2  23       57.88     -188.73    188.73 o 
  15   2  23      167.28      170.54    448.53 o 
  16   2  23        1.95      -21.81    222.76 o 
  17   2  23     1388.63      940.76    313.62 o 
  18   2  23      793.38     1265.33    340.19 o 
  19   2  23       40.65     -213.44    234.09 o 
  20   2  23     2425.37     2099.30    323.58 o 
  21   2  23     1966.45     1555.23    292.68 o 
  22   2  23      603.99      610.72    255.57 o 
  23   2  23      137.53      358.98    221.59 o 
  24   2  23     1289.40     1685.57    322.14 o 
  25   2  23     1944.69     2056.79    346.67 o 
  26   2  23        5.45      223.64    260.74 o 
  27   2  23     1135.32     1091.90    357.30 o 
  28   2  23      282.91      737.73    265.36 o 
  29   2  23        5.50       50.74    233.06 o 
  30   2  23      299.34      357.57    256.63 o 
  31   2  23        7.51      604.16    253.16 o 
  32   2  23      171.64      619.78    266.70 o 
   1   3  23     2524.30     2479.07    218.14 o 
   2   3  23      245.86      230.10    146.86 o 
   3   3  23      705.47      749.59    161.16 o 
   4   3  23     1545.37     1446.39    189.81 o 
   5   3  23     4598.74     4716.24    279.22 o 
   6   3  23     1859.87     1832.12    204.28 o 
   7   3  23      150.83     -101.67    124.07 o 
   8   3  23     1017.96      809.17    189.02 o 
   9   3  23     3115.13     2791.22    345.57 o 
  10   3  23     7534.18     7191.58    401.74 o 
  11   3  23      382.63      386.81    209.47 o 
  12   3  23     6176.34     6518.82    452.40 o 
  13   3  23     6426.72     6458.00    503.88 o 
  14   3  23        5.41     -136.12    177.69 o 
  15   3  23       18.58      101.68    187.50 o 
  16   3  23       37.14      -87.67    228.76 o 
  17   3  23      715.12     1144.89    314.00 o 
  18   3  23     1031.00      958.66    364.54 o 
  19   3  23       11.60      217.94    256.36 o 
  20   3  23      408.35        1.33    278.02 o 
  21   3  23      131.06      189.66    258.38 o 
  22   3  23      220.90      201.81    268.19 o 
  23   3  23     2912.99     1728.56    422.64 o 
  24   3  23     1370.65      859.33    344.28 o 
  25   3  23      179.21      -36.60    379.40 o 
  26   3  23      372.17      921.35    359.86 o 
  27   3  23      410.70      517.85    438.96 o 
  28   3  23       15.29      246.30    295.52 o 
  29   3  23        9.50     -102.59    279.86 o 
  30   3  23        8.97      296.73    392.97 o 
  31   3  23      206.62     -183.89    289.25 o 
   0   4  23    13887.24    13528.52    634.46 o 
   1   4  23     4208.62     3878.06    275.88 o 
   2   4  23     2784.02     2992.05    256.18 o 
   3   4  23     4326.58     4531.25    285.46 o 
   4   4  23       89.80     -130.62    137.78 o 
   5   4  23    12095.16    12004.28    469.84 o 
   6   4  23     3646.03     3851.31    314.65 o 
   7   4  23        3.00       77.29    162.22 o 
   8   4  23     2052.55     2296.64    313.24 o 
   9   4  23     4605.66     4318.53    344.20 o 
  10   4  23     5854.61     5220.91    376.53 o 
  11   4  23      841.92      652.58    245.38 o 
  12   4  23       10.47     -183.01    183.01 o 
  13   4  23      390.17      537.30    232.43 o 
  14   4  23     4833.26     4274.25    396.64 o 
  15   4  23     1082.04      664.18    237.33 o 
  16   4  23      116.63      190.56    213.15 o 
  17   4  23     5607.25     4912.46    435.23 o 
  18   4  23     1720.33     1511.49    336.28 o 
  19   4  23       84.33      123.45    248.44 o 
  20   4  23     3398.64     2793.74    441.27 o 
  21   4  23      480.79      654.92    327.95 o 
  22   4  23      714.11      602.17    420.68 o 
  23   4  23      904.51     1045.09    368.22 o 
  24   4  23        5.86      -99.44    288.98 o 
  25   4  23       85.07       83.45    284.12 o 
  26   4  23      142.21     -442.24    589.85 o 
  27   4  23      841.42      403.08    735.22 o 
  28   4  23      666.54      535.15    322.82 o 
  29   4  23      663.84      306.45    329.70 o 
   1   5  23      161.04      115.71    157.26 o 
   2   5  23      207.45       31.96    164.49 o 
   3   5  23       36.09      -23.22    162.86 o 
   4   5  23      641.47      762.04    208.84 o 
   5   5  23     1274.85     1079.49    249.95 o 
   6   5  23     4614.38     4802.74    343.98 o 
   7   5  23     8033.41     7649.09    413.16 o 
   8   5  23      331.66      234.72    197.49 o 
   9   5  23     1081.22      791.93    229.90 o 
  10   5  23     1600.59     1336.53    254.27 o 
  11   5  23     1021.34     1095.75    247.34 o 
  12   5  23      732.70      745.93    264.61 o 
  13   5  23      730.92      580.71    254.80 o 
  14   5  23     1832.99     2274.33    333.83 o 
  15   5  23      825.86     1187.66    292.37 o 
  16   5  23      113.33     -133.57    258.50 o 
  17   5  23     1269.12      985.43    276.93 o 
  18   5  23      274.47      638.09    262.75 o 
  19   5  23      252.76      447.25    285.82 o 
  20   5  23      963.90      686.46    509.20 o 
  21   5  23        6.61     -438.72    438.72 o 
  22   5  23        1.36      168.54    410.74 o 
  23   5  23        3.31     -290.36    290.36 o 
  24   5  23      877.85      325.13    466.52 o 
  25   5  23      896.99      688.64    379.82 o 
  26   5  23      159.56      295.40    317.97 o 
  27   5  23      537.36      418.67    337.10 o 
   0   6  23     7399.66     7254.22    629.37 o 
   1   6  23      921.15     1154.39    229.51 o 
   2   6  23      896.13      766.38    220.27 o 
   3   6  23       32.05       -0.19    178.70 o 
   4   6  23     1401.48     1294.33    240.49 o 
   5   6  23     6111.36     5080.98    373.65 o 
   6   6  23      252.67      561.99    213.36 o 
   7   6  23      585.43       57.19    216.97 o 
   8   6  23     1006.88     1221.91    271.06 o 
   9   6  23      668.23      628.98    252.89 o 
  10   6  23     2567.15     2800.34    340.68 o 
  11   6  23      888.90      915.28    257.27 o 
  12   6  23      770.26      767.97    333.22 o 
  13   6  23     1105.94     1029.91    287.91 o 
  14   6  23     1382.89      856.26    277.11 o 
  15   6  23      273.57        1.70    235.61 o 
  16   6  23      828.17      826.72    292.89 o 
  17   6  23      911.98      838.65    292.08 o 
  18   6  23        5.54      485.75    260.15 o 
  19   6  23      745.35      466.01    261.88 o 
  20   6  23      267.98      442.61    424.25 o 
  21   6  23       69.19     -261.08    269.20 o 
  22   6  23      847.85      560.56    314.13 o 
  23   6  23      171.73       29.31    279.92 o 
  24   6  23        8.73     -207.30    292.10 o 
   1   7  23       96.56      127.49    220.21 o 
   2   7  23      394.44      682.24    252.05 o 
   3   7  23       19.98     -139.64    223.20 o 
   4   7  23     1392.73     1498.01    287.68 o 
   5   7  23      963.49      704.82    262.82 o 
   6   7  23      436.14      548.25    260.43 o 
   7   7  23      135.82       15.75    230.51 o 
   8   7  23        2.90      -34.02    227.53 o 
   9   7  23     1417.48     1002.88    294.63 o 
  10   7  23     1507.52     1528.04    306.12 o 
  11   7  23      366.81      637.75    269.89 o 
  12   7  23     1544.81     1956.70    365.36 o 
  13   7  23     1485.41     2030.07    358.90 o 
  14   7  23      135.25      322.53    272.63 o 
  15   7  23       58.16     -165.16    245.23 o 
  16   7  23       25.90      157.49    246.26 o 
  17   7  23      235.28      415.36    317.91 o 
  18   7  23      184.25      220.07    255.32 o 
  19   7  23      157.78      284.37    267.52 o 
  20   7  23      129.59     -109.13    328.00 o 
   0   8  23      502.73      614.98    409.88 o 
   1   8  23      157.28     -125.15    239.35 o 
   2   8  23        8.82      562.70    276.67 o 
   3   8  23       53.68       70.37    232.40 o 
   4   8  23      628.66      574.35    253.20 o 
   5   8  23      484.57      727.57    249.99 o 
   6   8  23       10.82      -49.44    271.60 o 
   7   8  23       60.01        0.39    242.91 o 
   8   8  23      111.04       97.08    246.61 o 
   9   8  23     1608.90     1323.57    445.90 o 
  10   8  23      895.94      286.61    382.84 o 
  11   8  23      243.82     -128.30    283.57 o 
  12   8  23       41.19      241.12    298.60 o 
  13   8  23      133.35        8.73    467.10 o 
   0   0  24      454.07      873.86    324.91 o 
   1   0  24      165.15        4.52    186.81 o 
   2   0  24     3719.72     3720.59    347.45 o 
   3   0  24     6270.57     7469.72    453.06 o 
   4   0  24     2105.46     1867.06    345.83 o 
   5   0  24    13008.02    13838.28    575.76 o 
   6   0  24      959.48     1479.53    243.18 o 
   7   0  24     1541.13     1691.74    255.00 o 
   8   0  24     5570.84     6013.69    394.44 o 
   9   0  24     8318.20     7872.55    537.66 o 
  10   0  24    10164.61     9813.94    595.18 o 
  11   0  24      398.00      290.90    375.49 o 
  12   0  24      188.09      120.46    353.58 o 
  13   0  24      226.98      302.96    414.13 o 
  14   0  24     1075.65      323.54    410.06 o 
  15   0  24     1149.47      420.46    431.49 o 
  16   0  24     2686.63     2382.71    570.65 o 
  17   0  24     1844.36     2570.71    626.35 o 
  18   0  24     1395.92      802.56    470.20 o 
  19   0  24     3176.26     3206.68   1116.33 o 
  20   0  24        1.90      -54.67    492.35 o 
  21   0  24     2220.15     3076.85    476.04 o 
  22   0  24      100.74      165.59    390.41 o 
  23   0  24      651.98      886.99    344.58 o 
  24   0  24      553.20      897.85    325.44 o 
  25   0  24      989.49     1586.92    524.49 o 
  26   0  24       13.85      -88.21    274.79 o 
  27   0  24     1032.09     1637.45    805.33 o 
  28   0  24      168.87      509.04    485.34 o 
  29   0  24     1584.80     2916.10    576.07 o 
  30   0  24      777.24     1919.64    422.08 o 
  31   0  24     1209.61     1222.29    389.17 o 
  32   0  24     3135.19     3273.46    517.33 o 
  33   0  24      232.09     1793.78    655.65 o 
   1   1  24     6199.77     6106.79    299.95 o 
   2   1  24      204.98      518.40    163.56 o 
   3   1  24     7942.52     8469.27    342.62 o 
   4   1  24     9007.54     8948.16    398.74 o 
   5   1  24     2290.71     2550.48    219.10 o 
   6   1  24     6076.85     6228.21    297.08 o 
   7   1  24      432.36      591.06    178.63 o 
   8   1  24     1757.44     1668.49    188.06 o 
   9   1  24     7877.48     7487.53    506.73 o 
  10   1  24     2707.68     2890.80    317.68 o 
  11   1  24      833.14     1084.86    287.08 o 
  12   1  24      801.72     1010.95    243.71 o 
  13   1  24    12076.79    11957.19    703.50 o 
  14   1  24      773.65      820.78    315.98 o 
  15   1  24      842.15     1048.06    324.26 o 
  16   1  24     3784.94     4163.66    391.48 o 
  17   1  24      766.11      705.54    288.99 o 
  18   1  24     1778.45     2285.57    327.64 o 
  19   1  24        5.51       35.57    209.78 o 
  20   1  24      137.40      103.41    254.89 o 
  21   1  24      100.30      -39.57    225.07 o 
  22   1  24     1127.25     1228.45    293.37 o 
  23   1  24     1769.22     1844.13    317.92 o 
  24   1  24       50.16      254.12    250.86 o 
  25   1  24     4619.55     5334.79    424.71 o 
  26   1  24     1286.78     1507.98    465.23 o 
  27   1  24     2406.90     2998.52    399.19 o 
  28   1  24      132.70      504.46    267.52 o 
  29   1  24      104.99      228.19    241.19 o 
  30   1  24     1514.66     2215.41    356.04 o 
  31   1  24       10.91      806.29    313.85 o 
  32   1  24      455.79     1282.66    426.94 o 
   0   2  24       90.20      224.24    305.24 o 
   1   2  24     1307.91     1383.07    184.54 o 
   2   2  24     3963.81     4077.20    268.99 o 
   3   2  24     6069.33     5249.18    297.59 o 
   4   2  24     2326.70     2436.92    221.37 o 
   5   2  24     7526.45     6738.98    321.18 o 
   6   2  24     2812.95     3050.89    233.22 o 
   7   2  24     1338.29     1187.94    172.74 o 
   8   2  24     1281.93     1275.75    207.54 o 
   9   2  24     9647.67     9082.73    433.30 o 
  10   2  24     4146.62     4113.05    374.89 o 
  11   2  24     2746.92     3123.27    345.25 o 
  12   2  24    10500.21     9619.82    535.82 o 
  13   2  24        6.62      108.90    263.38 o 
  14   2  24      109.99      293.47    273.81 o 
  15   2  24      388.10      143.10    294.83 o 
  16   2  24      472.03       56.01    289.55 o 
  17   2  24     3160.04     3614.18    455.10 o 
  18   2  24       26.63     -230.47    246.28 o 
  19   2  24     1523.06     1241.03    354.25 o 
  20   2  24     1568.81     2025.81    411.25 o 
  21   2  24     1178.11     1530.34    372.23 o 
  22   2  24      555.52      653.11    320.59 o 
  23   2  24      748.18      773.73    498.10 o 
  24   2  24      689.43     1144.63    367.29 o 
  25   2  24      376.78      220.33    389.72 o 
  26   2  24     3489.47     3483.24    493.99 o 
  27   2  24       27.48      354.07    310.19 o 
  28   2  24      223.85      626.78    361.73 o 
  29   2  24      289.25      680.42    280.19 o 
  30   2  24       17.06      365.16    267.42 o 
  31   2  24      741.76     1361.42    307.97 o 
  32   2  24       14.53       82.41    300.83 o 
   1   3  24      262.03      319.70    143.46 o 
   2   3  24      886.76      986.65    177.49 o 
   3   3  24     3738.36     3456.97    252.02 o 
   4   3  24      643.67      580.72    164.69 o 
   5   3  24      102.94      -25.87    125.48 o 
   6   3  24     4998.01     5037.11    320.67 o 
   7   3  24      883.62      742.11    186.71 o 
   8   3  24     5414.75     5722.54    371.28 o 
   9   3  24     2067.63     1609.16    243.43 o 
  10   3  24      172.93      -27.60    190.52 o 
  11   3  24     1438.14     1286.72    328.99 o 
  12   3  24      191.38      303.52    208.48 o 
  13   3  24     3098.15     3261.10    449.62 o 
  14   3  24     2764.93     2389.23    352.40 o 
  15   3  24        2.68     -171.50    171.50 o 
  16   3  24       23.88      -55.07    235.17 o 
  17   3  24      199.34      185.84    252.56 o 
  18   3  24     1946.88     1766.06    376.27 o 
  19   3  24      248.08      461.01    262.87 o 
  20   3  24     3860.25     2797.22    429.90 o 
  21   3  24      744.87      690.91    329.72 o 
  22   3  24      813.32      959.78    352.77 o 
  23   3  24      448.65      354.07    282.87 o 
  24   3  24      852.07      956.57    345.59 o 
  25   3  24     4203.42     3963.56    541.00 o 
  26   3  24        8.68      599.25    312.31 o 
  27   3  24      769.61      989.04    508.85 o 
  28   3  24     2200.88     2147.02    399.29 o 
  29   3  24       52.77      -53.92    356.82 o 
  30   3  24       10.06      328.16    308.56 o 
   0   4  24    18686.93    16693.59    786.23 o 
   1   4  24     1970.76     2201.01    229.39 o 
   2   4  24      670.71      658.24    211.87 o 
   3   4  24      772.25      794.52    193.64 o 
   4   4  24      859.21      806.05    178.45 o 
   5   4  24      495.84      613.71    188.26 o 
   6   4  24     2702.96     2907.19    271.56 o 
   7   4  24      203.80      -69.20    159.72 o 
   8   4  24     4800.87     4475.06    390.87 o 
   9   4  24     3254.32     3772.40    339.69 o 
  10   4  24      583.98      495.91    207.85 o 
  11   4  24       60.71     -157.87    202.67 o 
  12   4  24        2.75       -2.26    197.20 o 
  13   4  24        4.30     -157.36    191.28 o 
  14   4  24     4475.54     4625.59    611.50 o 
  15   4  24       46.74        9.79    211.13 o 
  16   4  24      871.29      594.41    252.46 o 
  17   4  24       46.80       83.52    273.69 o 
  18   4  24        2.07     -188.25    225.53 o 
  19   4  24      182.84      378.70    291.68 o 
  20   4  24      183.52      671.94    303.97 o 
  21   4  24       26.50      368.97    300.01 o 
  22   4  24     1831.30     1886.84    420.30 o 
  23   4  24        0.12      239.34    400.39 o 
  24   4  24       21.40     -246.65    246.65 o 
  25   4  24       36.95      258.12    278.90 o 
  26   4  24      375.00       52.45    336.20 o 
  27   4  24       28.62     -278.58    278.58 o 
  28   4  24      377.70      542.59    335.89 o 
  29   4  24        9.85      423.55    311.05 o 
   1   5  24      190.25       38.25    178.66 o 
   2   5  24     5726.50     6152.89    352.20 o 
   3   5  24       34.00      250.41    179.96 o 
   4   5  24     1524.53     1625.21    251.39 o 
   5   5  24       22.35      -84.13    187.43 o 
   6   5  24     2595.04     2493.35    275.39 o 
   7   5  24     1089.37      870.75    236.30 o 
   8   5  24     2258.51     1599.57    267.80 o 
   9   5  24       59.68       34.45    206.54 o 
  10   5  24     1526.48     1382.83    269.60 o 
  11   5  24        1.10       58.70    236.31 o 
  12   5  24     1611.65     1100.83    331.11 o 
  13   5  24      583.20      225.30    251.65 o 
  14   5  24      190.13      297.49    248.73 o 
  15   5  24        0.80      160.59    235.25 o 
  16   5  24     2502.03     2783.54    358.34 o 
  17   5  24      123.84      -57.28    287.78 o 
  18   5  24     2977.05     2996.04    380.36 o 
  19   5  24        0.89       31.83    242.91 o 
  20   5  24      225.80      121.88    282.88 o 
  21   5  24        1.05      343.16    364.97 o 
  22   5  24     1378.46      857.61    529.67 o 
  23   5  24        1.43       52.46    301.21 o 
  24   5  24     1677.97      960.66    378.70 o 
  25   5  24      181.23      192.79    441.25 o 
  26   5  24      127.43     -415.33    415.33 o 
   0   6  24      938.39      878.35    413.24 o 
   1   6  24       68.06       18.75    223.15 o 
   2   6  24       36.05     -188.87    222.03 o 
   3   6  24       22.88     -135.78    182.24 o 
   4   6  24       51.18       35.69    184.85 o 
   5   6  24      119.29      -63.59    200.99 o 
   6   6  24     1425.47      990.88    244.30 o 
   7   6  24      287.38      178.93    224.90 o 
   8   6  24     1033.55     1005.87    268.95 o 
   9   6  24      174.55      -70.04    213.58 o 
  10   6  24       44.13       10.96    223.03 o 
  11   6  24        0.17       60.31    250.75 o 
  12   6  24      294.29       44.16    247.32 o 
  13   6  24       14.60     -234.94    234.94 o 
  14   6  24     1444.65     1082.92    289.74 o 
  15   6  24       44.44       71.67    247.50 o 
  16   6  24      519.68      440.58    325.72 o 
  17   6  24       30.17      194.34    243.87 o 
  18   6  24       35.61     -226.23    226.23 o 
  19   6  24        6.83     -121.20    248.38 o 
  20   6  24      103.19     -219.34    238.60 o 
  21   6  24        0.15      179.13    398.97 o 
  22   6  24       61.67      -80.01    280.30 o 
  23   6  24        6.56     -249.51    285.21 o 
   1   7  24      308.68      184.65    268.40 o 
   2   7  24       80.39        7.80    236.69 o 
   3   7  24       51.57     -323.38    323.38 o 
   4   7  24      339.39       33.38    240.72 o 
   5   7  24      381.87      236.16    258.17 o 
   6   7  24      105.27      261.12    260.68 o 
   7   7  24      122.62      161.03    261.22 o 
   8   7  24      277.42       -0.33    246.89 o 
   9   7  24      293.84      265.62    246.26 o 
  10   7  24     1101.97      841.37    274.41 o 
  11   7  24       25.79     -231.14    264.69 o 
  12   7  24      717.18      689.25    314.96 o 
  13   7  24      205.71      529.68    465.81 o 
  14   7  24       19.17       35.63    269.09 o 
  15   7  24      206.01      274.00    267.56 o 
  16   7  24       30.48     -223.76    223.76 o 
  17   7  24      126.34      327.84    355.71 o 
  18   7  24      309.07      292.36    276.77 o 
  19   7  24      114.64       67.66    286.05 o 
   0   8  24     2345.78     2066.21    516.40 o 
   1   8  24       28.92       15.14    404.85 o 
   2   8  24      844.21      637.25    270.82 o 
   3   8  24        2.67       -3.41    239.07 o 
   4   8  24        6.95      145.87    231.95 o 
   5   8  24      246.43      312.55    247.67 o 
   6   8  24      474.74      561.99    271.94 o 
   7   8  24       13.54      -84.05    238.62 o 
   8   8  24      787.53      635.49    284.25 o 
   9   8  24      187.95      474.00    291.94 o 
  10   8  24       15.32     -254.08    254.08 o 
  11   8  24       46.27     -199.74    340.66 o 
  12   8  24      242.94       41.08    331.34 o 
   1   1  25    10497.49    10625.56    385.07 o 
   2   1  25       63.94       11.33    127.10 o 
   3   1  25     2378.85     2602.27    222.89 o 
   4   1  25     3131.46     3250.56    234.84 o 
   5   1  25     1498.93     1320.98    215.76 o 
   6   1  25      832.63      697.56    152.38 o 
   7   1  25     8067.74     8959.31    346.20 o 
   8   1  25       98.36       29.20    122.43 o 
   9   1  25     2540.50     1998.07    290.88 o 
  10   1  25     6046.67     5328.43    410.47 o 
  11   1  25        8.13      202.46    233.11 o 
  12   1  25     3351.29     3704.59    449.70 o 
  13   1  25     1506.08     1276.14    401.11 o 
  14   1  25     1005.76      799.25    305.29 o 
  15   1  25     3659.32     3858.72    469.96 o 
  16   1  25     2035.31     2320.90    383.84 o 
  17   1  25     2160.04     2198.02    317.89 o 
  18   1  25     4003.83     3893.30    388.25 o 
  19   1  25     2088.58     2285.63    327.97 o 
  20   1  25       35.05      421.70    293.42 o 
  21   1  25      800.35     1185.32    291.22 o 
  22   1  25      406.56      183.89    234.94 o 
  23   1  25       82.75      339.52    387.64 o 
  24   1  25      354.86      679.92    279.23 o 
  25   1  25      899.71     1272.07    312.22 o 
  26   1  25      118.70      648.04    311.62 o 
  27   1  25      184.29      974.04    273.75 o 
  28   1  25        5.93      332.24    262.39 o 
  29   1  25       81.91      506.40    295.78 o 
  30   1  25      153.51      553.25    277.47 o 
  31   1  25      573.10     1271.39    297.95 o 
  32   1  25      121.74      698.68    262.05 o 
   0   2  25     9295.56     8433.83    519.08 o 
   1   2  25      962.45     1277.30    187.91 o 
   2   2  25     9066.60     8861.79    370.11 o 
   3   2  25    16119.71    13908.28    454.66 o 
   4   2  25      168.57       10.93    125.06 o 
   5   2  25    12463.69    11630.83    409.15 o 
   6   2  25    13706.79    13092.69    436.60 o 
   7   2  25        0.21       27.37    206.59 o 
   8   2  25     1777.51     2134.63    272.48 o 
   9   2  25    10131.10     9811.60    538.09 o 
  10   2  25      163.77      179.94    261.98 o 
  11   2  25     7282.20     7230.96    476.76 o 
  12   2  25     5078.42     4673.44    486.15 o 
  13   2  25       57.36      216.60    262.62 o 
  14   2  25      587.77      324.27    351.87 o 
  15   2  25      453.94      266.90    267.49 o 
  16   2  25     2328.77     2249.19    401.66 o 
  17   2  25     2080.38     1949.84    379.80 o 
  18   2  25        7.11       72.45    268.36 o 
  19   2  25     2787.88     2714.59    443.93 o 
  20   2  25     4774.60     4678.96    526.67 o 
  21   2  25        2.98       62.61    251.96 o 
  22   2  25      408.86      928.07    394.97 o 
  23   2  25       41.77      -95.82    286.78 o 
  24   2  25     1059.89     1457.48    377.44 o 
  25   2  25     2822.58     2904.01    467.31 o 
  26   2  25     1340.50     1983.36    402.42 o 
  27   2  25     1650.63     1855.55    384.40 o 
  28   2  25     1896.78     1809.69    446.99 o 
  29   2  25      195.62      570.49    294.07 o 
  30   2  25      310.79      664.86    277.02 o 
  31   2  25      462.89      409.89    267.76 o 
   1   3  25        8.97     -104.07    129.40 o 
   2   3  25     1708.48     1856.07    209.74 o 
   3   3  25     3872.90     3549.96    263.30 o 
   4   3  25       10.07      -94.72    132.67 o 
   5   3  25     2023.44     2140.05    221.18 o 
   6   3  25      205.60      350.51    169.77 o 
   7   3  25      123.38      151.26    166.83 o 
   8   3  25       63.87      -77.92    158.27 o 
   9   3  25      380.49      323.69    184.04 o 
  10   3  25     1553.22     1156.42    325.75 o 
  11   3  25       91.20      399.88    249.43 o 
  12   3  25      102.77      167.46    231.26 o 
  13   3  25      373.52       96.91    261.77 o 
  14   3  25      872.95      914.38    236.85 o 
  15   3  25      157.52     -107.91    212.02 o 
  16   3  25     1540.13     1195.07    333.66 o 
  17   3  25      448.31      495.35    290.81 o 
  18   3  25      565.44      316.01    245.52 o 
  19   3  25      366.18      243.44    539.38 o 
  20   3  25       43.58      180.87    276.19 o 
  21   3  25      591.84      577.83    387.86 o 
  22   3  25      220.66      424.29    335.11 o 
  23   3  25       96.19      248.66    334.91 o 
  24   3  25     1726.74     1272.48    381.35 o 
  25   3  25     2105.79     1953.44    426.83 o 
  26   3  25      208.98      354.23    308.10 o 
  27   3  25      249.07      682.55    346.84 o 
  28   3  25      868.25     1649.65    411.34 o 
  29   3  25      163.22      266.92    287.56 o 
  30   3  25      235.84      434.32    481.82 o 
   0   4  25     5419.67     5270.19    452.89 o 
   1   4  25      868.06     1109.15    193.98 o 
   2   4  25      589.00      701.41    184.27 o 
   3   4  25       33.06      -23.62    148.95 o 
   4   4  25       12.87        2.17    149.78 o 
   5   4  25      839.09      941.19    213.89 o 
   6   4  25     1163.33     1022.13    204.82 o 
   7   4  25       39.18       28.98    181.31 o 
   8   4  25      160.02      160.61    182.03 o 
   9   4  25        1.33      -16.27    202.48 o 
  10   4  25      204.77      557.49    248.05 o 
  11   4  25      278.44      326.83    226.98 o 
  12   4  25      685.70      990.54    271.60 o 
  13   4  25      269.52       50.43    226.91 o 
  14   4  25      140.92      -78.21    235.97 o 
  15   4  25      392.27      165.45    216.94 o 
  16   4  25     1942.45     1630.05    306.32 o 
  17   4  25      433.70        4.01    274.03 o 
  18   4  25       60.75      136.73    273.52 o 
  19   4  25      990.04      369.65    478.24 o 
  20   4  25     1124.56     1337.56    348.66 o 
  21   4  25     1474.94     1477.88    353.37 o 
  22   4  25     1866.00     1058.07    362.62 o 
  23   4  25       17.14     -372.12    444.82 o 
  24   4  25       42.75      243.44    317.44 o 
  25   4  25       23.98     -175.47    353.97 o 
  26   4  25        1.39      299.77    313.11 o 
  27   4  25      118.26      380.70    466.82 o 
  28   4  25       29.90       65.48    285.52 o 
   1   5  25     3042.61     3358.87    284.43 o 
   2   5  25     5410.97     5103.25    361.50 o 
   3   5  25     2044.62     1896.75    257.73 o 
   4   5  25       50.88      193.60    182.19 o 
   5   5  25     3830.73     3632.90    346.03 o 
   6   5  25       56.08      -29.06    198.70 o 
   7   5  25     4313.76     4558.87    537.89 o 
   8   5  25      437.58      262.37    249.90 o 
   9   5  25     2583.26     2867.09    316.80 o 
  10   5  25     2774.08     2311.35    341.89 o 
  11   5  25      104.31      530.89    252.41 o 
  12   5  25     4005.86     4078.30    420.13 o 
  13   5  25     2927.38     2600.21    378.03 o 
  14   5  25      266.52      491.30    250.47 o 
  15   5  25     2162.59     2692.28    366.81 o 
  16   5  25     2148.17     2287.09    348.64 o 
  17   5  25      155.95     -120.97    219.12 o 
  18   5  25        2.84        0.19    220.79 o 
  19   5  25      364.57      245.34    401.94 o 
  20   5  25      452.90      841.24    290.50 o 
  21   5  25     1244.78     1746.21    461.23 o 
  22   5  25       24.22      584.79    318.82 o 
  23   5  25      441.60      648.98    665.09 o 
  24   5  25     1389.66     1618.85    421.69 o 
  25   5  25      168.50      236.47    327.11 o 
  26   5  25      147.21      555.06    349.17 o 
   0   6  25     1012.25      591.29    290.02 o 
   1   6  25       69.55      -45.40    205.51 o 
   2   6  25     1831.82     1987.08    305.99 o 
   3   6  25      260.40      188.91    213.90 o 
   4   6  25      420.12      639.38    219.39 o 
   5   6  25      222.86        7.20    210.47 o 
   6   6  25     2807.19     2757.01    355.84 o 
   7   6  25      297.09      178.04    229.83 o 
   8   6  25      102.81      195.73    243.16 o 
   9   6  25      111.40     -198.22    198.80 o 
  10   6  25       46.29     -225.13    225.13 o 
  11   6  25       66.61      -77.75    257.41 o 
  12   6  25      619.87      862.24    324.21 o 
  13   6  25     1292.37      667.06    340.04 o 
  14   6  25        0.91       59.82    256.37 o 
  15   6  25        3.87      -34.59    325.30 o 
  16   6  25      573.64      531.65    266.94 o 
  17   6  25      556.17      242.68    305.59 o 
  18   6  25      301.59      309.69    268.82 o 
  19   6  25       74.35     -148.39    339.56 o 
  20   6  25     1442.23     1270.14    468.08 o 
  21   6  25     1318.74     1749.52    388.84 o 
  22   6  25      691.88     -249.86    419.25 o 
   1   7  25       14.57      -56.10    264.69 o 
   2   7  25     1965.79     1708.38    302.92 o 
   3   7  25      759.74      535.01    262.54 o 
   4   7  25      259.41       12.68    239.24 o 
   5   7  25       29.95     -292.63    292.63 o 
   6   7  25      482.08      294.25    259.04 o 
   7   7  25      441.64     -171.75    235.50 o 
   8   7  25       29.58      129.71    240.54 o 
   9   7  25      152.02       15.66    254.58 o 
  10   7  25      292.46      644.74    268.58 o 
  11   7  25        0.53      209.27    284.80 o 
  12   7  25      263.73      143.32    270.94 o 
  13   7  25      639.54      467.39    435.52 o 
  14   7  25       35.80     -161.44    230.36 o 
  15   7  25       33.50      143.63    261.36 o 
  16   7  25      753.18      599.64    290.62 o 
  17   7  25      312.33      144.83    253.27 o 
  18   7  25     1037.61     1799.91    447.47 o 
   0   8  25      167.35      109.70    400.40 o 
   1   8  25      206.15     -176.58    336.15 o 
   2   8  25      468.02      684.35    293.21 o 
   3   8  25      340.19      385.37    276.44 o 
   4   8  25       31.91       20.60    242.80 o 
   5   8  25      208.71     -301.53    303.39 o 
   6   8  25      212.14       22.13    255.11 o 
   7   8  25       56.28      428.08    402.39 o 
   8   8  25      126.01      722.15    299.28 o 
   9   8  25       17.37      242.31    275.22 o 
  10   8  25      155.61     -254.13    254.13 o 
   0   0  26     4641.16     4582.26    727.89 o 
   1   0  26      761.01      893.39    234.85 o 
   2   0  26     3926.50     3816.53    364.44 o 
   3   0  26       68.60     -100.81    180.34 o 
   4   0  26       53.66      348.41    200.27 o 
   5   0  26     1674.43     1905.81    285.58 o 
   6   0  26    47765.17    47950.20   1351.53 o 
   7   0  26      870.39     1071.20    230.20 o 
   8   0  26      772.17      946.14    278.53 o 
   9   0  26    11373.70    10705.64    983.09 o 
  10   0  26     5965.23     6364.89    747.89 o 
  11   0  26     3210.67     2973.33    586.56 o 
  12   0  26     1230.97     1088.76    466.62 o 
  13   0  26        2.28     -115.82    301.61 o 
  14   0  26     1172.12     1883.56    508.40 o 
  15   0  26      666.99      840.55    961.45 o 
  16   0  26     6063.54     7001.48    847.85 o 
  17   0  26     1756.00     2130.71    544.88 o 
  18   0  26      706.74     1010.46    500.17 o 
  19   0  26     1336.73     1749.77    565.86 o 
  20   0  26     6441.74     6370.51    840.78 o 
  21   0  26     1400.67     1779.92    573.57 o 
  22   0  26      154.99      452.74   1191.55 o 
  23   0  26     1190.82      866.89    548.27 o 
  24   0  26      482.02      892.52    488.16 o 
  25   0  26      311.36     1034.26    483.14 o 
  26   0  26      932.49     1301.90    841.21 o 
  27   0  26      368.57     -311.64    359.25 o 
  28   0  26     1295.71     2727.58    578.28 o 
  29   0  26      258.34     1081.31    612.69 o 
  30   0  26      972.84     1819.59    420.32 o 
  31   0  26      397.16      868.06    471.92 o 
   1   1  26     1128.27     1124.83    175.86 o 
   2   1  26     4286.65     4558.95    279.82 o 
   3   1  26     4049.44     4417.77    270.48 o 
   4   1  26        3.61       51.58    128.10 o 
   5   1  26      851.33      925.57    160.79 o 
   6   1  26     6891.93     6186.68    306.14 o 
   7   1  26      473.59      664.60    181.15 o 
   8   1  26     1139.48     1443.29    258.11 o 
   9   1  26      435.47      442.19    233.78 o 
  10   1  26     5738.92     5568.86    422.28 o 
  11   1  26      993.63      633.01    307.04 o 
  12   1  26     2619.71     2325.94    395.67 o 
  13   1  26       11.26       45.70    267.66 o 
  14   1  26     2458.64     2466.71    404.83 o 
  15   1  26      659.60      488.14    451.82 o 
  16   1  26      899.71     1064.99    330.21 o 
  17   1  26     4082.35     4758.14    501.09 o 
  18   1  26     1089.69     1116.41    360.13 o 
  19   1  26       19.07      545.33    321.55 o 
  20   1  26      782.02     1144.86    341.53 o 
  21   1  26      155.68      819.28    263.66 o 
  22   1  26       80.45      290.15    253.86 o 
  23   1  26     1508.01     1746.37    322.47 o 
  24   1  26     1850.46     2068.60    329.69 o 
  25   1  26      519.19      586.58    384.41 o 
  26   1  26      120.41      578.22    262.34 o 
  27   1  26      519.77      784.16    270.85 o 
  28   1  26     3195.39     3536.29    445.22 o 
  29   1  26        3.66      661.63    277.28 o 
  30   1  26      224.59      300.01    316.73 o 
  31   1  26      147.81      666.64    310.02 o 
   0   2  26      788.04     1204.94    355.25 o 
   1   2  26       58.49      -43.02    131.34 o 
   2   2  26     7176.29     6430.67    339.69 o 
   3   2  26     9034.37     8654.21    378.90 o 
   4   2  26      180.09      395.73    174.30 o 
   5   2  26       27.04      164.95    139.35 o 
   6   2  26     5597.91     5575.25    309.73 o 
   7   2  26     1376.82     1306.94    233.98 o 
   8   2  26     6630.28     6082.22    384.63 o 
   9   2  26      290.73      530.04    220.46 o 
  10   2  26     3780.50     4135.88    389.15 o 
  11   2  26     4660.64     4704.73    404.10 o 
  12   2  26     2733.44     3142.86    350.94 o 
  13   2  26     2487.61     2386.22    419.92 o 
  14   2  26     4053.72     4152.51    492.78 o 
  15   2  26        0.45     -128.95    230.20 o 
  16   2  26     1936.97     2194.30    397.52 o 
  17   2  26     2896.98     2552.44    430.47 o 
  18   2  26     1289.61     1418.27    457.96 o 
  19   2  26      196.17      712.55    324.43 o 
  20   2  26     6743.20     5987.07    756.93 o 
  21   2  26     1371.06     1644.69    404.34 o 
  22   2  26       73.37      490.99    320.18 o 
  23   2  26       30.00       -9.05    280.24 o 
  24   2  26      148.44     -271.41    271.41 o 
  25   2  26      694.49      725.20    330.59 o 
  26   2  26       51.14      560.42    302.14 o 
  27   2  26      957.85     1352.74    555.63 o 
  28   2  26     1243.98     1946.83    401.07 o 
  29   2  26       91.20      789.80    371.70 o 
  30   2  26       46.12      505.18    379.54 o 
   1   3  26        6.69      151.62    152.64 o 
   2   3  26     6747.76     6065.26    330.26 o 
   3   3  26      936.17      937.60    196.38 o 
   4   3  26     3935.04     3633.50    269.93 o 
   5   3  26      111.53      147.30    161.31 o 
   6   3  26       91.18      -49.41    162.61 o 
   7   3  26     1654.77     1709.89    241.22 o 
   8   3  26      417.79      678.16    200.81 o 
   9   3  26       86.24     -149.44    180.62 o 
  10   3  26     1308.66     1223.55    269.30 o 
  11   3  26        4.68       64.10    243.98 o 
  12   3  26     2857.01     3240.27    437.22 o 
  13   3  26     1402.55     1427.96    282.24 o 
  14   3  26     2713.85     2148.34    385.36 o 
  15   3  26      551.41      107.88    360.83 o 
  16   3  26      209.08     -132.56    237.27 o 
  17   3  26       31.39     -133.27    197.40 o 
  18   3  26       24.82      432.07    281.69 o 
  19   3  26     4844.45     3629.70    480.51 o 
  20   3  26        1.64       89.45    247.81 o 
  21   3  26      189.55      -42.46    442.53 o 
  22   3  26     1702.88     1651.13    444.68 o 
  23   3  26      112.15      214.78    368.68 o 
  24   3  26      802.46      785.97    342.03 o 
  25   3  26      384.32      208.63    305.40 o 
  26   3  26      179.43      124.22    325.03 o 
  27   3  26      715.84      474.31    335.57 o 
  28   3  26      162.48      147.99    307.67 o 
  29   3  26      679.51      594.88    297.88 o 
   0   4  26       24.70      251.10    217.33 o 
   1   4  26      943.63     1214.52    206.07 o 
   2   4  26      564.08      534.39    175.28 o 
   3   4  26      906.40      708.86    209.65 o 
   4   4  26     1254.76     1048.40    216.08 o 
   5   4  26     1704.45     1321.81    228.17 o 
   6   4  26       12.05     -154.03    154.03 o 
   7   4  26      393.66      310.74    195.10 o 
   8   4  26      349.33      154.83    188.78 o 
   9   4  26     1730.30     1712.82    350.98 o 
  10   4  26     2291.06     1360.58    286.75 o 
  11   4  26      862.56      667.65    256.98 o 
  12   4  26       77.55      472.01    248.56 o 
  13   4  26     3249.30     2720.57    360.57 o 
  14   4  26       39.84     -136.12    207.34 o 
  15   4  26      793.79      859.01    476.52 o 
  16   4  26       36.10       58.93    285.17 o 
  17   4  26      501.30      134.77    278.71 o 
  18   4  26      923.89     1175.43    383.54 o 
  19   4  26      674.21      641.59    290.26 o 
  20   4  26      105.44      273.01    272.78 o 
  21   4  26       36.70     -165.45    248.37 o 
  22   4  26       35.23      176.69    288.23 o 
  23   4  26      804.30     1043.90    365.26 o 
  24   4  26      299.76      484.85    347.80 o 
  25   4  26      173.55     -212.52    414.96 o 
  26   4  26        8.85      402.64    307.54 o 
  27   4  26      530.43      256.79    363.25 o 
   1   5  26     6979.12     6822.32    374.41 o 
   2   5  26       68.96       75.74    202.04 o 
   3   5  26       17.37     -120.04    178.64 o 
   4   5  26       35.45      110.34    189.37 o 
   5   5  26      275.44      328.33    199.72 o 
   6   5  26       30.91      727.73    255.70 o 
   7   5  26     4707.46     4564.15    383.66 o 
   8   5  26       73.81      160.68    201.48 o 
   9   5  26      525.27      634.10    245.12 o 
  10   5  26       12.21     -170.62    220.59 o 
  11   5  26        5.86     -105.64    300.39 o 
  12   5  26       18.88      -55.59    248.57 o 
  13   5  26     2116.26     2619.85    377.26 o 
  14   5  26       93.38      197.55    250.30 o 
  15   5  26     3314.89     3278.64    395.30 o 
  16   5  26      336.68      465.66    263.00 o 
  17   5  26        5.65      229.44    361.83 o 
  18   5  26      464.18     -141.44    349.54 o 
  19   5  26      499.52     1171.27    308.16 o 
  20   5  26       29.46     -212.98    271.82 o 
  21   5  26     2369.71     2752.06    471.82 o 
  22   5  26       35.37     -151.94    418.54 o 
  23   5  26      128.02      609.18    353.54 o 
  24   5  26       42.00      -29.52    275.20 o 
  25   5  26       66.67     -193.10    265.41 o 
   0   6  26       26.98     -215.32    439.80 o 
   1   6  26      153.70      -20.60    197.13 o 
   2   6  26      128.53      139.97    241.43 o 
   3   6  26      445.53      504.36    224.62 o 
   4   6  26       21.79     -145.37    198.51 o 
   5   6  26       52.20      354.10    238.67 o 
   6   6  26       36.04      246.64    238.95 o 
   7   6  26      143.08      174.38    232.38 o 
   8   6  26      114.67      410.68    238.62 o 
   9   6  26     2481.71     2503.89    333.86 o 
  10   6  26      176.33      211.78    316.49 o 
  11   6  26      321.58      166.24    274.63 o 
  12   6  26       90.97     -105.96    257.82 o 
  13   6  26      315.02      175.33    268.74 o 
  14   6  26        2.86      190.29    262.33 o 
  15   6  26       23.52     -148.96    289.33 o 
  16   6  26      190.47      655.07    278.98 o 
  17   6  26        2.51       -9.61    245.59 o 
  18   6  26        4.81     -241.09    276.83 o 
  19   6  26       44.86      -88.11    299.12 o 
  20   6  26      121.25      574.38    336.00 o 
  21   6  26       80.83     -494.04    636.66 o 
   1   7  26       26.17      314.77    273.94 o 
   2   7  26      558.09      352.32    278.52 o 
   3   7  26        7.96      147.57    247.44 o 
   4   7  26      115.69     -338.66    338.66 o 
   5   7  26     1129.54     1001.65    345.07 o 
   6   7  26        5.96      -87.26    260.71 o 
   7   7  26      820.22      849.92    277.47 o 
   8   7  26        0.76     -181.37    318.66 o 
   9   7  26      547.51      317.60    266.61 o 
  10   7  26      417.58      851.12    314.38 o 
  11   7  26       75.16      391.92    364.99 o 
  12   7  26      179.03      235.79    263.56 o 
  13   7  26      261.56      -73.92    264.93 o 
  14   7  26        0.01       11.38    261.06 o 
  15   7  26      131.40      141.25    253.70 o 
  16   7  26       12.60      173.70    258.62 o 
  17   7  26       26.87     -367.16    764.02 o 
   0   8  26        2.56     -295.97    348.07 o 
   1   8  26       61.38        6.23    256.55 o 
   2   8  26       14.62       13.40    322.14 o 
   3   8  26      759.35     1194.85    329.20 o 
   4   8  26        8.63     -246.14    246.14 o 
   5   8  26      523.38      496.52    311.14 o 
   6   8  26       11.27      245.41    315.64 o 
   7   8  26        4.42     -225.02    225.02 o 
   8   8  26       60.93     -655.15    655.15 o 
   1   1  27       11.11       82.35    141.18 o 
   2   1  27    12598.36    12976.23    435.96 o 
   3   1  27      440.96      464.94    154.31 o 
   4   1  27    14945.24    14465.65    453.39 o 
   5   1  27      996.90     1010.76    179.32 o 
   6   1  27      188.31      187.14    152.94 o 
   7   1  27       19.69      160.92    159.64 o 
   8   1  27      385.83      159.65    207.40 o 
   9   1  27     1806.97     2120.60    300.53 o 
  10   1  27     6724.70     6894.24    493.17 o 
  11   1  27      301.55      371.26    273.93 o 
  12   1  27     8757.28     8800.66    779.61 o 
  13   1  27     5355.19     4811.01    496.58 o 
  14   1  27      646.91      776.54    355.54 o 
  15   1  27     1014.73     1616.17    344.44 o 
  16   1  27     5320.05     5115.46    527.73 o 
  17   1  27       13.27        5.64    254.48 o 
  18   1  27     4576.18     4808.38    529.95 o 
  19   1  27     1333.84      876.71    310.74 o 
  20   1  27      837.85      703.93    326.64 o 
  21   1  27      389.16      480.80    324.81 o 
  22   1  27      163.12       56.59    286.92 o 
  23   1  27       14.31      602.50    317.53 o 
  24   1  27     1962.74     2309.94    432.33 o 
  25   1  27      952.41     2193.01    396.16 o 
  26   1  27      500.55      476.26    433.25 o 
  27   1  27      601.99     1064.38    475.67 o 
  28   1  27        6.97      484.40    315.75 o 
  29   1  27        1.09      652.53    446.39 o 
  30   1  27       96.24     1032.15    367.11 o 
   0   2  27      693.30      692.26    235.90 o 
   1   2  27      624.93      593.46    173.67 o 
   2   2  27      280.15      115.23    151.58 o 
   3   2  27     2457.25     2180.75    230.11 o 
   4   2  27     1372.72     1346.74    198.90 o 
   5   2  27      231.41      493.44    157.66 o 
   6   2  27     9249.69     8861.24    712.10 o 
   7   2  27     1589.69     1362.93    237.60 o 
   8   2  27     5579.73     6378.20    469.10 o 
   9   2  27     1730.36     1747.20    353.06 o 
  10   2  27     2107.49     2430.98    357.52 o 
  11   2  27       53.95       88.94    196.77 o 
  12   2  27     2747.18     2310.77    320.97 o 
  13   2  27       12.75     -227.20    227.20 o 
  14   2  27      818.85     1106.39    323.50 o 
  15   2  27        4.77      311.85    272.60 o 
  16   2  27      341.04       17.51    290.61 o 
  17   2  27       65.49      183.81    386.82 o 
  18   2  27      576.18      652.38    331.54 o 
  19   2  27      225.30      477.71    269.12 o 
  20   2  27       22.27      182.77    317.98 o 
  21   2  27       27.00      695.92    323.74 o 
  22   2  27     2488.59     2267.79    430.27 o 
  23   2  27       91.99      280.60    405.54 o 
  24   2  27      818.64     1004.86    349.88 o 
  25   2  27      243.12      -31.01    280.31 o 
  26   2  27      397.80     1048.37    335.25 o 
  27   2  27      116.47      695.02    391.97 o 
  28   2  27      391.94      930.46    637.23 o 
  29   2  27       67.63      745.40    321.05 o 
  30   2  27      508.67     1978.34    557.84 o 
   1   3  27     1543.23     1565.46    212.70 o 
   2   3  27     2587.57     2439.01    245.19 o 
   3   3  27      876.92      337.26    172.51 o 
   4   3  27     2681.12     2630.61    307.18 o 
   5   3  27      412.13      477.73    188.77 o 
   6   3  27      145.60      236.15    214.36 o 
   7   3  27     1037.82      887.53    227.34 o 
   8   3  27     1516.73     1529.07    278.16 o 
   9   3  27     2649.10     2246.92    326.59 o 
  10   3  27     1935.75     1860.08    297.21 o 
  11   3  27     1005.39     1220.84    262.35 o 
  12   3  27     2379.67     2270.83    379.65 o 
  13   3  27     2970.11     2587.79    353.18 o 
  14   3  27      103.95       63.17    274.02 o 
  15   3  27       85.60       79.00    273.69 o 
  16   3  27      675.61     1051.81    406.39 o 
  17   3  27      310.93      342.73    341.54 o 
  18   3  27       35.27      223.97    275.66 o 
  19   3  27      379.35     -255.82    343.40 o 
  20   3  27     1075.71      211.93    269.04 o 
  21   3  27       96.35      208.24    307.93 o 
  22   3  27      146.13      128.88    290.96 o 
  23   3  27      714.69      364.13    316.57 o 
  24   3  27      624.64      545.19    344.96 o 
  25   3  27       88.49      603.91    354.40 o 
  26   3  27      574.98      933.30    336.32 o 
  27   3  27      495.29     1229.41    356.04 o 
  28   3  27        6.08      544.29    310.42 o 
   0   4  27     9621.69     8944.99    574.73 o 
   1   4  27      482.00      476.59    186.22 o 
   2   4  27     2993.71     3212.30    285.78 o 
   3   4  27     1380.81     1455.57    239.19 o 
   4   4  27     1227.96      902.67    207.95 o 
   5   4  27     4096.79     4141.41    327.06 o 
   6   4  27     5041.27     4676.45    376.25 o 
   7   4  27        7.41      -34.11    174.12 o 
   8   4  27      277.15      522.17    215.25 o 
   9   4  27     3769.77     4080.43    452.70 o 
  10   4  27     2841.54     2207.36    343.60 o 
  11   4  27      344.42     -190.04    209.11 o 
  12   4  27      250.48      -98.11    268.71 o 
  13   4  27     2364.14     2369.09    356.73 o 
  14   4  27      344.01       80.15    222.93 o 
  15   4  27     1251.35     1229.12    398.27 o 
  16   4  27      992.94      360.01    310.41 o 
  17   4  27     1213.85      570.10    402.11 o 
  18   4  27       25.52     -122.87    239.53 o 
  19   4  27      363.78      245.05    268.32 o 
  20   4  27     2470.96     2185.38    402.53 o 
  21   4  27      508.24      520.32    319.90 o 
  22   4  27      314.49      339.72    332.18 o 
  23   4  27     1787.84     1890.69    396.58 o 
  24   4  27       46.88      282.76    527.81 o 
  25   4  27        0.09     -277.84    277.84 o 
  26   4  27       50.31      115.04    277.51 o 
   1   5  27     4810.62     4382.38    344.26 o 
   2   5  27       37.66      340.63    207.01 o 
   3   5  27      967.18     1078.15    234.29 o 
   4   5  27      204.82      631.31    214.75 o 
   5   5  27      931.19      583.53    232.35 o 
   6   5  27     1025.77      906.97    269.09 o 
   7   5  27      791.96      520.41    229.14 o 
   8   5  27       46.84     -178.20    198.63 o 
   9   5  27     1356.01     1617.42    328.82 o 
  10   5  27        7.29       70.67    246.74 o 
  11   5  27     1014.11      435.12    279.81 o 
  12   5  27      184.34      347.78    260.12 o 
  13   5  27     1049.05     1244.52    318.75 o 
  14   5  27     2346.89     3315.83    405.73 o 
  15   5  27      288.53      682.23    295.44 o 
  16   5  27      151.21      352.08    277.72 o 
  17   5  27        6.10      861.28    307.56 o 
  18   5  27      649.00      581.25    314.39 o 
  19   5  27     1064.60     1150.36    391.36 o 
  20   5  27      184.01      543.79    305.14 o 
  21   5  27        2.26       39.12    271.12 o 
  22   5  27        3.16      310.89    303.80 o 
  23   5  27      157.83      234.23    327.12 o 
  24   5  27      235.40     -311.89    314.59 o 
   0   6  27      599.43      770.16    581.71 o 
   1   6  27      138.76       30.35    215.49 o 
   2   6  27      890.17      784.54    261.70 o 
   3   6  27      365.45      119.10    207.72 o 
   4   6  27      426.60      134.03    219.53 o 
   5   6  27      482.75      443.07    287.83 o 
   6   6  27      626.31      642.22    253.43 o 
   7   6  27       11.03      -29.88    235.59 o 
   8   6  27      558.88      172.88    243.71 o 
   9   6  27     1655.81     2102.81    459.97 o 
  10   6  27      364.10      415.12    289.14 o 
  11   6  27      479.72      -92.22    257.03 o 
  12   6  27      200.92      301.01    285.13 o 
  13   6  27      432.84      703.87    290.72 o 
  14   6  27      456.51       54.11    311.34 o 
  15   6  27      114.55      149.66    272.19 o 
  16   6  27     1118.47      832.56    303.43 o 
  17   6  27       39.01      -54.29    331.99 o 
  18   6  27        3.36       23.42    268.82 o 
  19   6  27       38.15       34.44    486.67 o 
  20   6  27      575.06      -57.45    360.54 o 
   1   7  27      110.59      328.83    293.88 o 
   2   7  27      370.09      104.65    281.26 o 
   3   7  27      241.95     -126.63    358.35 o 
   4   7  27       32.26     -251.69    251.69 o 
   5   7  27      306.38      677.40    290.60 o 
   6   7  27      260.62      -35.53    258.93 o 
   7   7  27      174.07      122.33    249.22 o 
   8   7  27      200.00     -267.44    267.44 o 
   9   7  27      835.19      891.37    314.75 o 
  10   7  27      303.49      543.98    391.74 o 
  11   7  27      216.28      524.64    329.07 o 
  12   7  27      455.44      272.99    286.33 o 
  13   7  27     1129.49     1943.34    371.23 o 
  14   7  27       55.64     -253.77    256.10 o 
  15   7  27        7.76       83.11    286.90 o 
   0   8  27       28.32     1063.88    438.91 o 
   1   8  27      319.56      498.30    368.90 o 
   2   8  27       10.40      523.12    344.32 o 
   3   8  27       27.21      287.95    301.57 o 
   4   8  27       29.32        9.47    275.32 o 
   0   0  28    10346.22    12062.78    858.58 o 
   1   0  28    12122.34    12566.99    620.36 o 
   2   0  28      318.16      125.63    229.41 o 
   3   0  28     7375.79     7514.13    754.51 o 
   4   0  28     2528.60     3045.51    432.96 o 
   5   0  28     5538.76     5822.26    428.38 o 
   6   0  28     1538.89     2042.13    349.96 o 
   7   0  28     2049.71     2114.34    357.70 o 
   8   0  28      111.36       46.57    261.50 o 
   9   0  28     1546.92     1104.24    719.98 o 
  10   0  28     9932.34     9072.71    879.34 o 
  11   0  28      479.88      -76.54    395.37 o 
  12   0  28     4319.03     3851.52    637.24 o 
  13   0  28     6532.08     6543.64    794.34 o 
  14   0  28     1150.14     1851.99    522.41 o 
  15   0  28     2402.34     2041.53    526.81 o 
  16   0  28     1225.87      203.79    401.31 o 
  17   0  28      996.72      856.24    491.58 o 
  18   0  28      360.22      650.64    450.78 o 
  19   0  28      300.99      534.32    442.74 o 
  20   0  28      353.82      367.58    469.31 o 
  21   0  28     4876.82     5405.85    916.92 o 
  22   0  28        9.24     -294.99    539.36 o 
  23   0  28        3.05      119.03    478.99 o 
  24   0  28      344.58      590.23    430.18 o 
  25   0  28      290.00     1061.07    524.81 o 
  26   0  28        7.67     -283.58    446.83 o 
  27   0  28      295.55      423.32    424.77 o 
  28   0  28       81.48      113.82    360.57 o 
  29   0  28      813.77     2065.36    942.65 o 
  30   0  28      181.91      789.28    664.06 o 
   1   1  28     7736.69     7599.46    351.29 o 
   2   1  28      893.55     1125.56    181.90 o 
   3   1  28     2753.12     3400.43    260.37 o 
   4   1  28     9946.56     9901.74    384.45 o 
   5   1  28     2547.33     2790.10    242.67 o 
   6   1  28        5.36      236.30    152.62 o 
   7   1  28    10076.92     9673.12    529.19 o 
   8   1  28     3888.75     3920.54    379.58 o 
   9   1  28    13835.08    12485.02    591.45 o 
  10   1  28      255.72      337.45    258.74 o 
  11   1  28       70.67      207.20    245.44 o 
  12   1  28      247.52      157.59    262.66 o 
  13   1  28     5129.58     5458.64    517.97 o 
  14   1  28     1536.32     1522.09    338.14 o 
  15   1  28     1223.71     1587.51    480.39 o 
  16   1  28       86.51      244.37    349.68 o 
  17   1  28      290.41      355.12    285.21 o 
  18   1  28     3725.24     3796.27    477.77 o 
  19   1  28      359.32      441.91    311.23 o 
  20   1  28        3.07     -162.56    288.73 o 
  21   1  28     3116.20     3870.57    498.10 o 
  22   1  28      155.78      623.37    322.32 o 
  23   1  28     2200.16     2257.88    426.62 o 
  24   1  28        7.08      -64.06    477.67 o 
  25   1  28     1853.69     2442.63    518.81 o 
  26   1  28      245.22      736.01    311.87 o 
  27   1  28      206.67      566.35    367.83 o 
  28   1  28      340.68     1152.72    338.43 o 
  29   1  28      428.05     1386.95    354.84 o 
  30   1  28       65.89      874.86    758.08 o 
   0   2  28      130.31     -176.02    176.02 o 
   1   2  28       76.23     -207.91    219.24 o 
   2   2  28     1594.12     1757.90    217.53 o 
   3   2  28      969.74     1148.12    208.34 o 
   4   2  28     7614.56     6546.19    348.08 o 
   5   2  28     1525.88     1979.98    248.21 o 
   6   2  28     3671.17     3545.14    326.27 o 
   7   2  28      235.10      439.93    217.10 o 
   8   2  28        7.41     -144.84    186.38 o 
   9   2  28       54.88      133.00    197.77 o 
  10   2  28     1277.13     1108.68    263.69 o 
  11   2  28       95.71      245.33    215.91 o 
  12   2  28      477.04      504.37    253.53 o 
  13   2  28      339.68      165.99    253.92 o 
  14   2  28      160.63      623.73    305.09 o 
  15   2  28       39.23     -235.01    277.90 o 
  16   2  28       37.18      220.23    278.97 o 
  17   2  28     2845.77     2277.86    418.30 o 
  18   2  28       14.85      499.52    273.38 o 
  19   2  28      890.43      698.59    404.65 o 
  20   2  28      438.85      252.40    321.53 o 
  21   2  28     2609.36     2829.97    448.34 o 
  22   2  28       19.00      777.40    328.63 o 
  23   2  28        6.00      612.25    302.96 o 
  24   2  28       46.59      378.47    300.65 o 
  25   2  28        1.29      496.17    468.10 o 
  26   2  28      224.84      341.90    301.93 o 
  27   2  28       87.29      344.54    340.26 o 
  28   2  28      102.05      339.28    425.82 o 
  29   2  28       13.26      725.97    296.24 o 
   1   3  28        8.08      213.20    160.98 o 
   2   3  28      219.41       35.14    158.63 o 
   3   3  28     7315.46     6506.92    374.09 o 
   4   3  28     9903.25     8803.63    444.37 o 
   5   3  28      968.29     1229.90    238.61 o 
   6   3  28       25.50     -141.48    166.58 o 
   7   3  28      184.41       57.50    166.29 o 
   8   3  28      878.82      523.05    239.85 o 
   9   3  28       45.02      -38.60    205.75 o 
  10   3  28     1004.88      889.85    266.88 o 
  11   3  28       48.50      130.97    216.67 o 
  12   3  28      310.03       96.22    341.68 o 
  13   3  28     3052.00     1830.45    393.20 o 
  14   3  28     1594.21     2064.61    389.51 o 
  15   3  28      168.54      166.22    289.20 o 
  16   3  28      316.05      105.44    382.38 o 
  17   3  28     1034.84      526.88    344.54 o 
  18   3  28      574.49      405.72    412.82 o 
  19   3  28       25.59      128.39    262.80 o 
  20   3  28       17.57      -67.58    254.72 o 
  21   3  28      243.76       18.55    249.98 o 
  22   3  28       26.87      556.95    324.01 o 
  23   3  28      389.77      921.11    315.94 o 
  24   3  28      235.44      417.02    318.04 o 
  25   3  28     2080.66     1565.18    452.81 o 
  26   3  28       74.45      186.52    572.66 o 
  27   3  28      467.01      390.31    573.27 o 
   0   4  28     2997.96     3063.40    388.10 o 
   1   4  28        9.53      119.80    159.91 o 
   2   4  28       37.94      104.95    233.53 o 
   3   4  28     2491.11     2391.55    283.56 o 
   4   4  28      240.85      278.47    190.21 o 
   5   4  28      401.00      505.90    201.83 o 
   6   4  28      592.63      636.02    219.80 o 
   7   4  28       87.08       46.49    182.40 o 
   8   4  28      559.55      398.06    307.11 o 
   9   4  28      937.07      773.22    303.31 o 
  10   4  28      240.40     -190.55    190.55 o 
  11   4  28     1696.58     2166.01    330.53 o 
  12   4  28        0.36      -77.63    243.02 o 
  13   4  28       15.19      193.04    241.89 o 
  14   4  28      708.18      731.73    276.14 o 
  15   4  28       10.20      -49.17    301.16 o 
  16   4  28       58.26       -8.64    284.53 o 
  17   4  28     1056.10     1291.93    356.29 o 
  18   4  28      164.61      238.70    276.94 o 
  19   4  28      376.15      551.71    267.54 o 
  20   4  28      158.51      521.88    267.92 o 
  21   4  28        0.80      -85.57    328.54 o 
  22   4  28     1285.50     1742.34    373.53 o 
  23   4  28        2.09     -263.33    263.33 o 
  24   4  28       57.42     -269.68    269.68 o 
  25   4  28      251.60      595.66    344.08 o 
  26   4  28        7.95      665.82    461.21 o 
   1   5  28       97.91       55.35    195.50 o 
   2   5  28     1100.26     1131.00    242.33 o 
   3   5  28     1111.80      663.67    235.27 o 
   4   5  28     1826.12     1158.69    250.78 o 
   5   5  28      451.71      509.88    222.31 o 
   6   5  28      476.28      258.71    250.22 o 
   7   5  28       14.65      119.01    236.34 o 
   8   5  28      776.17      548.81    265.40 o 
   9   5  28      483.29      344.87    254.56 o 
  10   5  28     1052.25     1788.14    337.86 o 
  11   5  28       11.70      100.04    273.85 o 
  12   5  28      944.17      755.80    404.70 o 
  13   5  28       17.68       78.57    242.03 o 
  14   5  28       24.69      169.34    248.20 o 
  15   5  28      192.53      236.79    251.00 o 
  16   5  28     1038.80     1353.39    376.86 o 
  17   5  28       77.05      316.54    458.96 o 
  18   5  28      482.22      833.58    487.61 o 
  19   5  28      617.59      214.54    328.69 o 
  20   5  28      259.40      383.26    303.01 o 
  21   5  28      203.08     -102.65    276.26 o 
  22   5  28      322.97      709.99    329.40 o 
  23   5  28        7.24     -306.19    382.40 o 
   0   6  28      394.72      422.62    348.87 o 
   1   6  28       74.35       -7.07    235.66 o 
   2   6  28        8.75      -68.84    267.91 o 
   3   6  28      272.34     -201.81    269.16 o 
   4   6  28      106.94     -209.25    209.25 o 
   5   6  28      149.18      168.58    230.10 o 
   6   6  28      811.91      734.08    263.24 o 
   7   6  28        0.21     -228.39    230.54 o 
   8   6  28       14.02      -99.01    339.95 o 
   9   6  28        6.76      -70.94    312.54 o 
  10   6  28      184.53      184.85    263.41 o 
  11   6  28      101.55     -301.16    301.16 o 
  12   6  28        2.32     -149.40    253.99 o 
  13   6  28       87.49       42.88    273.38 o 
  14   6  28       66.54      -74.19    258.80 o 
  15   6  28       15.90       44.14    342.86 o 
  16   6  28        1.86      -85.39    271.39 o 
  17   6  28        1.14     -267.79    267.79 o 
  18   6  28       41.70      -54.63    340.54 o 
  19   6  28        0.94      -78.18    254.88 o 
   1   7  28       78.50      439.45    313.40 o 
   2   7  28       36.86        8.97    288.93 o 
   3   7  28      261.47      434.23    348.26 o 
   4   7  28      122.85       -0.79    237.12 o 
   5   7  28      264.70     -262.68    262.68 o 
   6   7  28       49.97      439.04    270.93 o 
   7   7  28      169.85      535.09    277.45 o 
   8   7  28      108.93      171.45    273.21 o 
   9   7  28        0.23     -201.14    285.14 o 
  10   7  28      746.75      837.67    311.72 o 
  11   7  28        3.23       59.40    277.70 o 
  12   7  28      401.49      -53.57    251.94 o 
  13   7  28        1.21     -247.87    247.87 o 
  14   7  28       13.02     -413.68    804.59 o 
   1   1  29     2014.05     2519.89    233.81 o 
   2   1  29     5522.82     5470.54    310.08 o 
   3   1  29     1038.26     1079.63    189.11 o 
   4   1  29     1920.59     2219.57    225.07 o 
   5   1  29      118.55      192.98    155.14 o 
   6   1  29      168.98      162.87    210.91 o 
   7   1  29     4093.67     4476.81    387.28 o 
   8   1  29      389.80     -211.17    211.17 o 
   9   1  29     2361.16     2587.57    317.85 o 
  10   1  29       14.41     -220.59    220.59 o 
  11   1  29      386.53      344.78    287.14 o 
  12   1  29       61.10      651.41    268.39 o 
  13   1  29     4053.95     4396.44    483.34 o 
  14   1  29      913.01     1161.24    331.62 o 
  15   1  29     2842.11     2710.78    437.57 o 
  16   1  29        0.40      304.14    260.61 o 
  17   1  29      151.66      192.75    260.40 o 
  18   1  29       31.64      -29.77    302.55 o 
  19   1  29     2498.21     2353.26    438.68 o 
  20   1  29      151.45      797.46    320.34 o 
  21   1  29     2019.67     2518.26    503.83 o 
  22   1  29       64.26       93.79    274.62 o 
  23   1  29      758.00      579.31    328.29 o 
  24   1  29       47.69      276.43    298.55 o 
  25   1  29       49.57      182.53    293.85 o 
  26   1  29       73.11      377.99    311.21 o 
  27   1  29      367.27     1021.01    342.94 o 
  28   1  29      514.68      631.78    314.26 o 
  29   1  29      272.65      404.96    274.45 o 
   0   2  29      119.19      -52.11    247.26 o 
   1   2  29       88.07      154.83    158.38 o 
   2   2  29     2550.93     2845.91    250.52 o 
   3   2  29     4004.06     4377.30    472.71 o 
   4   2  29      189.50      100.49    155.46 o 
   5   2  29    10546.65     9580.67    478.52 o 
   6   2  29     1349.25     1558.24    244.96 o 
   7   2  29      346.37      259.71    213.03 o 
   8   2  29       29.44     -189.44    205.89 o 
   9   2  29     9636.16     9312.28    739.51 o 
  10   2  29      221.10      528.23    324.98 o 
  11   2  29     6678.27     6563.20    574.86 o 
  12   2  29       10.04     -226.49    226.49 o 
  13   2  29     2549.04     2117.85    505.24 o 
  14   2  29      218.57      265.43    289.60 o 
  15   2  29      145.35       47.63    237.74 o 
  16   2  29      129.07      473.96    294.48 o 
  17   2  29     3467.15     4329.80    527.26 o 
  18   2  29     1021.63     1089.30    340.94 o 
  19   2  29     1847.40     2019.91    469.68 o 
  20   2  29     1365.79     1388.55    514.24 o 
  21   2  29        0.69      195.75    277.03 o 
  22   2  29      222.53      670.54    301.83 o 
  23   2  29      458.79      747.24    314.83 o 
  24   2  29        1.22      423.12    298.28 o 
  25   2  29      985.70     1616.51    403.05 o 
  26   2  29       46.11      812.65    524.38 o 
  27   2  29      971.00     1651.38    369.28 o 
  28   2  29       55.64     1080.70    338.78 o 
   1   3  29      263.02      159.54    155.12 o 
   2   3  29     3177.15     3189.00    279.02 o 
   3   3  29      136.33       60.59    161.57 o 
   4   3  29      299.41      269.69    182.55 o 
   5   3  29       56.65      150.74    180.07 o 
   6   3  29     1869.11     2244.27    287.20 o 
   7   3  29      101.30      268.94    223.40 o 
   8   3  29      122.78      466.76    226.50 o 
   9   3  29      252.51       86.80    276.98 o 
  10   3  29     3356.31     3104.02    382.63 o 
  11   3  29      283.99      432.41    246.38 o 
  12   3  29     1508.25     1914.45    377.27 o
[truncated: 67,602 more chars]
